# Supplementary material for: Combination treatment of radiofrequency ablation and peptide neoantigen vaccination: Promising modality for future cancer immunotherapy
Source: Front Immunol. 2022 Sep 29;13:1000681. doi: 10.3389/fimmu.2022.1000681 (PMC9559398; doi:10.3389/fimmu.2022.1000681)
Supplement: Supplementary file 2 [file Table_1.xlsx]

## Sheet: Tab S1 Clinic
Supplementary Table S1. Treatment scheme and clinical response of personalized vaccine
							Prime Phase		Boost Phase
Patient ID	Age	Tumor type	Disease stage	Metastatic sites	Prior therapy1	Lines of prior systematic therapy	Dose (per peptide, μg)	Total numbers of vaccination	Dose (per peptide, μg)	Total numbers of vaccination	Best clinical response	PFS (months)	AEs
P001	55	Melanoma	IV	Mammary gland, Lung, Liver, Axilla, Dorsal, Lymph nodes, Bone	Chemo, RT, I-O, IFN, TT	≥3	100	5	-	-	SD	2.83
P002	47	Ovarian Cancer	IV	None	Surgery, Chemo, ET	≥3	100	5	-	-	PD	1.73
P003	57	Adrenal Sebaceous Adenocarcinoma	IV	Retroperitoneal lymph nodes, Kidney, Liver, Abdominal cavity, Pelvic cavity, Bone	Surgery, TT	2	100	5	300	2	PD	1.63	Fatigue
P004	68	Small Cell Lung Cancer	IV	Bone	Chemo, RT, RFA	2	100	5	300	3	SD	4.93
P005	62	Biliary Tract Cancer	IV	Lung, Liver	Surgery, Chemo, TACE, TT, I-O	≥3	100	5	300	6	SD	Not yet reached (>14.5)b	Skin allergic reaction
P006	56	Colon Cancer	IV	Peritoneum	Chemo	2	100	5	-	-	PD	1.73
P007	52	Non-Small Cell Lung Cancer	IV	Bone, Adrenal gland, Pancreas	Chemo, TT, RT	≥3	100	5	100	1	PD	1.53
P008	64	Pancreatic Carcinoma	IV	Liver	Surgery, Chemo, RFA	≥3	100	5	100	2	SD	4.2	Fatigue, Myalgia, Shiver
									300	1
P009	45	Pancreatic Carcinoma	IV	Retroperitoneum, Stomach	Surgery, Chemo	≥3	100	5	300	4	SD	6.27	Lose weight, Injection site reaction, Emesis
P010	65	Colon Cancer	IV	Lung, Liver	Chemo, Surgery, RFA, I-O	2	100	5	300	4	SD	11.4	Fever, Shiver
P011	65	Ovarian Cancer	IV	Mesentery	Surgery, Chemo	≥3	100	5	300	2	SD	4.9
P012	55	Breast Cancer	IV	Appendix, Peritoneum, Colon	Surgery, Chemo, ET, RT	≥3	100	5	300	3	SD	4.2
P013	28	Melanoma	IV	Lung, Liver, Inguinal lymph node	Surgery, IFN, Chemo, RT, I-O, TT, RFA	≥3	300	5	300	6	SD	7	Fatigue, Shiver, Skin allergic reaction
P014a	63	Melanoma	IV	Liver, Inguinal lymph node, Skin	Surgery, IFN, Chemo, TT, RFA	≥3	300	4	-	-	N/A	N/A
P015	56	Biliary Tract Cancer	IV	Liver	Chemo, RFA, TT	2	300	5	300	4	SD	Not yet reached (>10.8)b	Fever, Fatigue, Shiver, Nausea, Emesis, Upper gastrointestinal hemorrhage
P016	66	Non-Small Cell Lung Cancer	IV	Lung, Mediastinal lymph node	Chemo, I-O	≥3	300	5	300	3	SD	5.2
P017	62	Melanoma	IV	Lung, Lymph node	Surgery, IFN, RT, I-O	≥3	300	5	300	3	SD	5.27	Fatigue
P018	73	Parotid carcinoma	IV	Lung, Liver, Pleura, Tabula	Surgery, Chemo, RT, TT, I-O	2	300	5	300	3	PD	2.73
P019	61	Gastric carcinoma	IV	Liver, Skin, Retroperitoneal lymph nodes, Supraclavicular lymph node	Chemo, Surgery, RFA, I-O	≥3	300	5	300	5	SD	4.63	Fatigue
P020	61	Colon cancer	IV	Lung, Liver, Lymph node	Surgery, Chemo, RFA, TT, RT	≥3	300	5	300	2	SD	3.1	Fatigue, Fever, Myalgia
P021	61	Non-Small Cell Lung Cancer	IV	Lung, Para-pericardium, Greater omentum, Liver capsule	TT, Chemo, RFA	≥3	300	5	300	2	SD	2.87	Fatigue
P022	79	Colon cancer	IV	Lung	Surgery, Chemo, RT	2	300	5	-	0	PD	1.67	Dizzy
P023	54	Pancreatic Carcinoma	IV	Mesenteric Lymph Node	Surgery, Chemo (3)	2	300	5	300	2	PD	2.8
P024	71	Colon cancer	IV	Liver, Lung, Mediastinal lymph node, axillary lymph nodes, Inguinal lymph node	Surgery, Chemo (3), RFA, TT	≥3	300	5	300	2	PD	1.67
P025	60	Colon cancer	IV	Liver, Lung, Peritoneum	Surgery, Chemo (3), RFA	≥3	300	5	300	2	SD	3.5	Fatigue
P026	64	Breast Cancer	IV	Lung, cervical lymph node, Supraclavicular lymph node	Surgery, Chemo (3), TT, ET	≥3	300	5	300	2	SD	2.6
P027	51	Colon cancer	IV	Liver, Lung, Mediastinal lymph node	Surgery, Chemo (3), TT, ET, RFA, I-O	≥3	300	5	300	2	PR	3.47
P028	49	Colon cancer	IV	Lung, Liver, Abdominal cavity	Surgery, Chemo (4), RFA	≥3	300	5	-	0	- c	- c	Fatigue, Shiver, Bellyache
1Chemo: Chemotherapy, RT: Radiotherapy, I-O: Immune Oncology, IFN: Interferon a-2b, TT: Targeted Therapy, ET: Endocrine Therapy, RFA: Radiofrequency Ablation, TACE: Transarterial Chemoembolization.
a Withdraw informed consent and drop out of the study without completing priming phase, no data for clinical response and PFS was collected. N/A represents not applicable.
b The last follow up: May. 1, 2021.

## Sheet: Tab S2 QC
Supplementary Table S2. QC metrics of whole-exome sequencing for each patient
	P001		P002		P003		P004
	Normal	Tumor	Normal	Tumor	Normal	Tumor	Normal	Tumor
Q30(%)	92.91	92.46	89.58	90.8	90.37	89.59	94.67	93.28
[Total] Raw Reads	33370374	203268145	80696268	508696400	118717776	293647964	206045653	307328398
[Target] Average depth(X)	35.19	217.39	83.65	539.43	122.9	281.04	206.58	249.46
[Target] Coverage >= 30X(%)	53.37	97.86	90.48	99.21	92.67	99.05	94.76	96.01
[Target] No Coverage (%)	0.84	0.28	0.38	0.18	0.39	0.24	1.97	1.74
Contamination (%)	0.123	0.045	0.125	0.159	0.176	0.701	0.01	0.038
Tumor Purity	0.74		0.214		0.45		0.276
Tumor Type	Melanoma		Ovarian Cancer		Adrenal Sebaceous Adenocarcinoma		Small Cell Lung Cancer
	P005		P006		P007		P008
	Normal	Tumor	Normal	Tumor	Normal	Tumor	Normal	Tumor
Q30(%)	93.49	93.18	89.83	91.25	90.91	90.43	94.18	94
[Total] Raw Reads	70611249	208021123	77589554	230671238	70584066	425308402	89930818	394686779
[Target] Average depth(X)	113.55	318.03	73.05	215.46	74.4	453.46	92.52	405.64
[Target] Coverage >= 30X(%)	96.61	99.52	80.87	91.65	87.47	99.47	89.71	98.89
[Target] No Coverage (%)	0.18	0.15	2.04	2.03	0.18	0.03	0.4	0.28
Contamination (%)	0.027	0.007	0.052	0.128	0.126	0.115	0.112	0.084
Tumor Purity	0.21		0.178		0.372		0.124
Tumor Type	Biliary Tract Cancer		Colon Cancer		Non-Small Cell Lung Cancer		Pancreatic Carcinoma
	P009		P010		P011		P012
	Normal	Tumor	Normal	Tumor	Normal	Tumor	Normal	Tumor
Q30(%)	95.3	95.39	94.32	87.23	91.87	92.76	94.08	91.99
[Total] Raw Reads	190437181	479759598	91887404	198515182	208571343	179834566	119806645	334060668
[Target] Average depth(X)	201.36	505.71	86.16	135.4	210.26	160.32	125.72	329.72
[Target] Coverage >= 30X(%)	97.95	99.39	83.05	90.23	97.83	95.59	94.84	99.19
[Target] No Coverage (%)	0.06	0.03	2.22	1.18	0.29	0.29	0.34	0.27
Contamination (%)	0.086	0.088	0	0.102	0.084	0.784	0.087	0.124
Tumor Purity	0.341		0.403		0.482		0.257
Tumor Type	Pancreatic Carcinoma		Colon Cancer		Ovarian Cancer		Breast Cancer
	P013		P014		P015		P016
	Normal	Tumor	Normal	Tumor	Normal	Tumor	Normal	Tumor
Q30(%)	92.68	92.39	94.89	94.63	92.81	93.13	92.23	90.45
[Total] Raw Reads	68471082	189421013	108510773	383053357	112561763	421168861	83912715	207423245
[Target] Average depth(X)	92.17	246.22	145.59	516.6	114.85	440.06	122.45	306.57
[Target] Coverage >= 30X(%)	89.6	97.79	96.22	99.64	90.93	96.94	94.85	98.05
[Target] No Coverage (%)	0.34	0.2	0.07	0.02	1.87	1.56	0.96	0.73
Contamination (%)	0.154	0.14	0.129	0.237	0.093	0.084	0.083	0.201
Tumor Purity	0.354		0.142		0.308		0.73
Tumor Type	Melanoma		Melanoma		Biliary Tract Cancer		Non-Small Cell Lung Cancer
	P017		P018		P019		P020
	Normal	Tumor	Normal	Tumor	Normal	Tumor	Normal	Tumor
Q30(%)	91.25	92.04	93.75	93.68	88.6	86.63	92.84	93.02
[Total] Raw Reads	107650136	316364255	105791590	305725149	82447684	94070001	88145107	251490470
[Target] Average depth(X)	147.2	471.05	101.12	273.79	136.28	154.91	148.9	426.53
[Target] Coverage >= 30X(%)	96.29	98.6	87.4	93.27	89.6	85.81	94.33	96.98
[Target] No Coverage (%)	0.56	0.36	1.92	1.59	1.58	1.47	2.12	1.68
Contamination (%)	0.04	0.187	0.033	0.055	0.12	0.13	0.021	0.028
Tumor Purity	0.327		0.196		0.656		0.311
Tumor Type	Melanoma		Parotid carcinoma		Gastric carcinoma		Colon cancer
	P021		P022		P023		P024
	Normal	Tumor	Normal	Tumor	Normal	Tumor	Normal	Tumor
Q30(%)	90.88	91.69	91.66	91.56	91.38	89.7	93.5	93.74
[Total] Raw Reads	82047985	340251435	87629593	164179454	83127444	239483599	85320970	233729657
[Target] Average depth(X)	83.68	322.17	115.2	221.71	94.46	218.54	140.34	407.83
[Target] Coverage >= 30X(%)	87.97	98.27	94.97	97.84	83.1	89.75	92.3	97.53
[Target] No Coverage (%)	0.43	0.12	0.61	0.58	3.04	1.65	0.53	0.43
Contamination (%)	0.062	1.164	0.03	0.078	0.084	0.232	0.024	0.031
Tumor Purity	0.837		0.395		0.34		0.15
Tumor Type	Non-Small Cell Lung Cancer		Colon cancer		Pancreatic cancer		Colon cancer
	P025		P026		P027		P028
	Normal	Tumor	Normal	Tumor	Normal	Tumor	Normal	Tumor
Q30(%)	93.23	93.14	92.84	92.59	93.37	93.46	90.44	89.87
[Total] Raw Reads	101846864	266085605	74220668	218765234	79884798	316379331	81344262	266382592
[Target] Average depth(X)	192.1	498.79	112.75	323.21	147.31	573.43	142.93	458.14
[Target] Coverage >= 30X(%)	98.58	99.69	94.37	97.14	97.12	99.5	93.52	98.42
[Target] No Coverage (%)	0.15	0.13	1.67	1.14	0.36	0.33	0.5	0.39
Contamination (%)	0.013	0	0	0	0.02	0.034	0	0
Tumor Purity	0.114		0.149		0.189		0.076
Tumor Type	Colon cancer		Breast cancer		Colon cancer		Colon cancer

## Sheet: Tab S3 MutStat
Supplementary Table S3. Summary of the number of identified somatic mutations, predicted neoantigens and synthesized vaccine peptides
Patient ID		P001	P002	P003	P004	P005	P006	P007	P008	P009	P010	P011	P012	P013	P014	P015	P016	P017	P018	P019	P020	P021	P022	P023	P024	P025	P026	P027	P028
Total mutations	Total number	707	542	3970	2257	54	1615	509	446	265	4325	6002	992	274	2751	907	1052	224	122	126	2921	2577	838	6489	956	950	607	759	523
	Missense_Mutation	325	248	1939	810	34	903	235	211	149	2725	3540	567	131	650	545	674	139	60	94	110	1308	350	1241	450	523	307	462	180
	In_Frame_InDel	47	46	70	2	1	45	36	39	19	30	36	31	15	33	23	9	8	11	4	4	42	2	20	10	26	13	14	5
	Frame_Shift_InDel	26	8	66	5	2	37	7	14	2	65	99	19	10	9	5	27	1	5	7	12	27	12	44	55	15	16	9	24
	Nonstop_Mutation	1	1	11	0	0	1	0	0	0	0	7	2	1	2	3	2	1	0	0	0	3	1	13	0	4	0	0	0
	Other	308	239	1884	1440	17	629	231	182	95	1505	2320	373	117	2057	331	340	75	46	21	2795	1197	473	5171	441	382	271	274	314
Mutations with more than one noeantigen	Total number	345	259	1622	788	32	832	246	210	134	1336	3232	559	141	633	544	650	128	63	95	110	1281	344	621	169	156	94	145	78
	Missense_Mutation	286	210	1484	785	31	758	217	182	120	1304	3130	520	120	607	528	614	121	56	84	104	1216	330	600	157	139	88	136	70
	In_Frame_InDel	32	42	67	0	0	40	22	17	12	6	24	21	11	20	11	8	6	6	4	0	38	2	9	1	13	5	6	2
	Frame_Shift_InDel	26	7	64	3	1	34	7	11	2	26	75	18	10	6	5	27	1	1	7	6	27	12	12	11	4	1	3	6
	Nonstop_Mutation	1	0	7	0	0	0	0	0	0	0	3	0	0	0	0	1	0	0	0	0	0	0	0	0	0	0	0	0
Predicted epitopes Class I		6785	261	44793	9362	315	10374	4341	2846	2304	25863	46747	8810	211	6548	1506	10487	526	628	1898	1084	19321	7460	21543	2500	2663	1453	2272	1413
Predicted epitopes Class II		20078	215	108816	22705	1022	34307	6566	7803	7486	77826	85753	18869	510	25383	3685	28600	1876	1645	3993	4186	38967	17120	106094	7396	6914	2589	8626	5865
Number of peptides included in vaccine		18	14	11	17	7	11	14	15	11	13	15	15	14	18	14	17	14	18	9	7	6	6	6	13	5	9	5	17

## Sheet: Table S4 HLA allotypes
Supplementary Table S4. HLA allotypes in both normal and tumor cells for each patient
	Normal						Tumor
Patient ID	HLA-class I			HLA-class II			HLA-class I			HLA-class II
P001	A*02:07	B*27:04	C*01:02	DPB1*02:02	DQB1*03:01	DRB1*08:03	A*02:07	B*27:04	C*01:02	DPB1*02:02	DQB1*03:01	DRB1*08:03
	A*11:02	B*46:01	C*12:02	DPB1*03:01	DQB1*06:01	DRB1*12:01	A*11:02	B*46:01	C*12:02	DPB1*03:01	DQB1*06:01	DRB1*12:01
P002	A*11:01	B*39:01	C*03:04	DPB1*05:01	DQB1*05:02	DRB1*08:01	A*11:01	B*39:01	C*03:04	DPB1*05:01	DQB1*05:02	DRB1*08:01
	A*24:02	B*40:01	C*07:02	DPB1*05:01	DQB1*06:01	DRB1*16:01	A*24:02	B*40:01	C*07:02	DPB1*05:01	DQB1*06:01	DRB1*16:01
P003	A*02:01	B*13:01	C*03:04	DPB1*05:01	DQB1*03:03	DRB1*09:01	A*02:01	B*13:01	C*03:04	DPB1*05:01	DQB1*03:03	DRB1*09:01
	A*11:01	B*40:06	C*08:22	DPB1*05:01	DQB1*06:01	DRB1*15:01	A*11:01	B*40:06	C*08:22	DPB1*05:01	DQB1*06:01	DRB1*15:01
P004	A*02:01	B*39:01	C*03:04		DQB1*05:01	DRB1*08:03	A*02:01	B*39:01	C*03:04		DQB1*05:01	DRB1*08:03
	A*24:02	B*40:03	C*07:02		DQB1*06:01	DRB1*10:01	A*24:02	B*40:03	C*07:02		DQB1*06:01	DRB1*10:01
P005	A*02:01	B*13:01	C*01:02		DQB1*03:01	DRB1*04:07	A*02:01	B*13:01	C*01:02		DQB1*03:01	DRB1*04:07
	A*33:03	B*27:05	C*03:04		DQB1*03:01	DRB1*12:02	A*33:03	B*27:05	C*03:04		DQB1*03:01	DRB1*12:02
P006	A*02:01	B*40:01	C*01:02	DPB1*02:02	DQB1*03:01	DRB1*12:02	A*02:01	B*40:01	C*01:02	DPB1*02:02	DQB1*03:01	DRB1*12:02
	A*02:07	B*46:01	C*07:02	DPB1*05:01	DQB1*05:02	DRB1*16:02	A*02:07	B*46:01	C*07:02	DPB1*05:01	DQB1*05:02	DRB1*16:02
P007	A*11:01	B*15:01	C*04:01	DPB1*05:01	DQB1*04:01	DRB1*04:05	A*11:01	B*15:01	C*04:01	DPB1*05:01	DQB1*04:01	DRB1*04:05
	A*24:02	B*48:01	C*08:01	DPB1*05:01	DQB1*04:02	DRB1*08:02	A*24:02	B*48:01	C*08:01	DPB1*05:01	DQB1*04:02	DRB1*08:02
P008	A*31:01	B*07:05	C*03:03	DPB1*02:01	DQB1*03:01	DRB1*08:03	A*31:01	B*07:05	C*03:03	DPB1*02:01	DQB1*03:01	DRB1*08:03
	A*34:01	B*55:02	C*15:05	DPB1*05:01	DQB1*05:02	DRB1*16:02	A*31:01	B*55:02	C*15:05	DPB1*05:01	DQB1*05:02	DRB1*16:02
P009	A*02:06	B*13:01	C*03:03	DPB1*05:01	DQB1*03:01	DRB1*12:02	A*02:06	B*13:01	C*03:03	DPB1*05:01	DQB1*03:01	DRB1*12:02
	A*24:02	B*35:01	C*03:04	DPB1*05:01	DQB1*06:02	DRB1*15:01	A*24:02	B*35:01	C*03:04	DPB1*05:01	DQB1*06:02	DRB1*15:01
P010	A*02:01	B*46:01	C*01:02		DQB1*03:03	DRB1*09:01	A*02:01	B*46:01	C*01:02		DQB1*03:03	DRB1*09:01
	A*02:07	B*51:01	C*14:02		DQB1*03:03	DRB1*09:01	A*02:07	B*51:01	C*14:02		DQB1*03:03	DRB1*09:01
P011	A*02:03	B*48:01	C*08:03	DPB1*03:01	DQB1*04:02	DRB1*04:10	A*02:03	B*48:01	C*08:03	DPB1*03:01	DQB1*04:02	DRB1*04:10
	A*11:01	B*51:01	C*15:02	DPB1*03:01	DQB1*05:02	DRB1*15:02	A*11:01	B*51:01	C*15:02	DPB1*03:01	DQB1*05:02	DRB1*15:02
P012	A*02:01	B*13:02	C*03:02	DPB1*02:01	DQB1*02:01	DRB1*03:01	A*02:01	B*13:02	C*03:02	DPB1*02:01	DQB1*02:01	DRB1*03:01
	A*33:03	B*58:01	C*06:02	DPB1*03:01	DQB1*02:02	DRB1*07:01	A*33:03	B*58:01	C*06:02	DPB1*03:01	DQB1*02:02	DRB1*07:01
P013	A*02:01	B*15:11	C*03:03	DPB1*02:02	DQB1*03:03	DRB1*04:05	A*02:01	B*15:11	C*03:03	DPB1*02:02	DQB1*03:03	DRB1*04:05
	A*03:01	B*51:01	C*15:02	DPB1*05:01	DQB1*04:01	DRB1*09:01	A*03:01	B*51:01	C*15:02	DPB1*05:01	DQB1*04:01	DRB1*09:01
P014	A*02:01	B*40:01	C*07:02	DPB1*05:01	DQB1*03:01	DRB1*04:05	A*02:01	B*40:01	C*07:02	DPB1*05:01	DQB1*03:01	DRB1*04:05
	A*02:06	B*48:03	C*08:01	DPB1*27:01	DQB1*04:01	DRB1*11:01	A*02:06	B*48:03	C*08:01	DPB1*27:01	DQB1*04:01	DRB1*11:01
P015	A*11:01	B*13:01	C*01:02	DPB1*03:01	DQB1*04:02	DRB1*04:10	A*11:01	B*13:01	C*01:02	DPB1*03:01	DQB1*04:02	DRB1*04:10
	A*24:02	B*55:01	C*03:04	DPB1*13:01	DQB1*06:03	DRB1*13:01	A*24:02	B*55:01	C*03:04	DPB1*13:01	DQB1*06:03	DRB1*13:01
P016	A*11:01	B*14:02	C*03:03	DPB1*04:01	DQB1*05:01	DRB1*01:02	A*11:01	B*14:02	C*03:03	DPB1*04:01	DQB1*05:01	DRB1*01:02
	A*24:02	B*55:01	C*08:02	DPB1*04:01	DQB1*05:03	DRB1*14:54	A*24:02	B*55:01	C*08:02	DPB1*04:01	DQB1*05:03	DRB1*14:54
P017	A*02:07	B*46:01	C*01:02	DPB1*05:01	DQB1*03:01	DRB1*09:01	A*02:07	B*46:01	C*01:02	DPB1*05:01	DQB1*03:01	DRB1*09:01
	A*11:01	B*51:01	C*01:02	DPB1*05:01	DQB1*03:03	DRB1*12:02	A*11:01	B*51:01	C*01:02	DPB1*05:01	DQB1*03:03	DRB1*12:02
P018	A*01:01	B*37:01	C*06:02		DQB1*05:01	DRB1*01:01	A*01:01	B*37:01	C*06:02		DQB1*05:01	DRB1*01:01
	A*02:07	B*38:01	C*12:03		DQB1*05:01	DRB1*10:01	A*02:07	B*38:01	C*12:03		DQB1*05:01	DRB1*10:01
P019	A*01:01	B*37:01	C*06:02	DPB1*02:01	DQB1*03:01	DRB1*04:01	A*01:01	B*37:01	C*06:02	DPB1*02:01	DQB1*03:01	DRB1*04:01
	A*33:03	B*51:01	C*07:02	DPB1*05:01	DQB1*05:01	DRB1*10:01	A*33:03	B*51:01	C*07:02	DPB1*05:01	DQB1*05:01	DRB1*10:01
P020	A*03:01	B*08:01	C*03:04		DQB1*02:01	DRB1*03:01	A*03:01	B*08:01	C*03:04		DQB1*02:01	DRB1*03:01
	A*11:01	B*40:01	C*07:02		DQB1*06:01	DRB1*08:03	A*11:01	B*40:01	C*07:02		DQB1*06:01	DRB1*08:03
P021	A*02:01	B*13:02	C*03:03	DPB1*05:01	DQB1*03:03	DRB1*09:01	A*02:01	B*13:02	C*03:03	DPB1*05:01	DQB1*03:03	DRB1*09:01
	A*30:01	B*48:01	C*06:02	DPB1*05:01	DQB1*05:03	DRB1*14:54	A*30:01	B*48:01	C*06:02	DPB1*05:01	DQB1*05:03	DRB1*14:54
P022	A*02:06	B*13:02	C*03:03	DPB1*135:01	DQB1*02:02	DRB1*07:01	A*02:06	B*13:02	C*03:03	DPB1*135:01	DQB1*02:02	DRB1*07:01
	A*30:01	B*35:01	C*06:02	DPB1*17:01	DQB1*03:03	DRB1*09:01	A*30:01	B*35:01	C*06:02	DPB1*17:01	DQB1*03:03	DRB1*09:01
P023	A*33:03	B*58:01	C*03:02		DQB1*03:01	DRB1*01:01	A*33:03	B*58:01	C*08:01		DQB1*03:01	DRB1*12:02
	A*11:01	B*15:02	C*08:01		DQB1*05:01	DRB1*12:02	A*11:01	B*15:02	C*03:02		DQB1*05:01	DRB1*01:01
P024	A*02:07	B*15:01	C*08:01		DQB1*05:02	DRB1*16:02	A*02:07	B*15:01	C*07:02		DQB1*05:02	DRB1*12:02
	A*01:81	B*67:01	C*07:02		DQB1*03:01	DRB1*12:02	A*01:81	B*67:01	C*07:02		DQB1*03:01	DRB1*16:02
P025	A*01:01	B*07:02	C*07:02		DQB1*05:01	DRB1*10:01	A*01:01	B*07:02	C*06:02		DQB1*05:01	DRB1*01:01
	A*33:03	B*37:01	C*06:02		DQB1*05:01	DRB1*01:01	A*33:03	B*37:01	C*07:02		DQB1*05:01	DRB1*10:01
P026	A*03:26	B*37:01	C*12:02		DQB1*06:01	DRB1*10:01	A*03:26	B*37:01	C*06:02		DQB1*06:01	DRB1*15:02
	A*03:01	B*52:01	C*06:02		DQB1*05:01	DRB1*15:02	A*03:01	B*52:01	C*12:02		DQB1*05:01	DRB1*10:01
P027	A*02:03	B*51:01	C*14:02		DQB1*06:01	DRB1*04:05	A*02:03	B*51:01	C*01:02		DQB1*06:01	DRB1*08:03
	A*11:01	B*46:01	C*01:02		DQB1*04:01	DRB1*08:03	A*11:01	B*46:01	C*14:02		DQB1*04:01	DRB1*04:05
P028	A*02:03	B*58:01	C*07:02		DQB1*02:01	DRB1*03:01	A*02:03	B*58:01	C*03:02		DQB1*02:01	DRB1*12:02
	A*11:01	B*38:02	C*03:02		DQB1*03:01	DRB1*12:02	A*11:01	B*38:02	C*07:02		DQB1*03:01	DRB1*03:01

## Sheet: Tab S5 VacMut(UC)
Supplementary Table S5. Summary of designed and synthesized peptides for each patient
Patient ID	Pools of immunization	Gene_name	Chr	POSITION	Ref_bp	Alt_bp	Mutation_type	Designed_peptide_for_synthesis	Tumor Variant Freq	Number of HLA Class I epitopes	Number of HLA Class II epitopes	Water solubility
P001	A	EIF2B3	chr1	45407265	C	T	SNV	LITDVALHEVVDLFRTYDASLAMLMRKGQDS	0.3525	18	58	Yes
P001	A	RBMXL2	chr11	7110547	G	A	SNV	GFAFVTFESPADAKAATRDMNGKSLD	0.4425	5	26	Yes
P001	A	TMBIM4	chr12	66531936	-	A	INDEL	SKKDFSKFGAGFFFYSEII	0.14	6	16	Yes
P001	A	TNFAIP2	chr14	103601678	C	T	SNV	SMGAQEPSRPLFFLIKVG	0.7875	13	58	Yes
P001	A	FLNB	chr3	58094257	C	T	SNV	KSGCIVNNLAEFTVDSKDAGKAPLK	0.3675	6	13	Yes
P001	B	AHNAK	chr11	62284394	C	G	SNV	KHGKLKFGTFGGLGSKTKGHYEVTGS	0.4	8	29	Yes
P001	B	AZI1	chr17	79163569	T	C	SNV	ELLEQHRRPTPSTKWLKTTASFTVKMQPQVLS	0.16	24	22	Yes
P001	B	KLK6	chr19	51466584	A	G	SNV	CSANTTSCHTLGWGKTADG	0.6025	16	16	Yes
P001	B	RBM28	chr7	127981201	G	A	SNV	SNAVEREVEHMNYVSFSGSKACR	0.475	4	54	Yes
P001	B	GIMAP6	chr7	150324934	C	A	SNV	YQYTQQNFRLKELQEMQVSQGQGS	0.3625	3	21	Yes
P001	C	ATP2A1	chr16	28913639	-	C	INDEL	HQWLALLPLHGNRGLCGCSHR	0.2	21	27	Yes
P001	C	CYP4F2	chr19	15989613	C	T	SNV	EPRRKPELVLRAEGRLWLRVEPLS	0.7425	18	18	Yes
P001	C	ANKRD30BL	chr2	132905706	A	G	SNV	RTPDTAESLVERTPDEQC	0.11	7	50	Yes
P001	C	MAGEC3	chrX	140969189	C	A	SNV	KRLWGEKAGRLPESEPLFTYTLDEK	0.4025	13	58	Yes
P001	D	ATP2A1	chr16	28913639	-	C	INDEL	DLDIMDRPPPEPQGAPHQWLALLPLHGNRGL	0.2	30	35	Yes
P001	D	DNMT1	chr19	10250935	G	A	SNV	IEMWDPAAQAFRLNNLGSTVFTEDCNILLKL	0.48	9	14	Yes
P001	D	ARID1B	chr6	157511195	A	G	SNV	MTPMQGGRSSTISVHGPFSDVSD	0.3375	7	25	Yes
P001	D	HNRNPK	chr9	86587020	C	G	SNV	FYDETYDYGGFTMMFHDRRGRPVGFPMRGR	0.5	17	22	Yes
P002	A	NDUFS8	chr11	67799635	C	A	SNV	LVRVGDHWEDALPDQAYAAAGPGPG	0.1133	11	55	Yes
P002	A	STAB2	chr12	104056702	G	A	SNV	IEITAKNGRIYTLTRVLIPPSIVPILPHRC	0.1333	11	58	Yes
P002	A	IRS2	chr13	110435612	C	T	SNV	SPGEYINIDFGEPGAHLSPPAPPLLASAASS	0.1975	9	44	Yes
P002	A	CCDC176	chr14	74489820	G	T	SNV	CKMEKDIMSVLSYLNKQDQEKDNM	0.14	12	30	Yes
P002	A	SCML4	chr6	108066160	C	A	SNV	GCSASEKVQEKEEGRIESGG	0.1267	1	24	Yes
P002	B	CALHM1	chr10	105215056	G	T	SNV	GWAGGGPRPQRKEVATYFSKV	0.16	7	22	Yes
P002	B	NDUFS8	chr11	67799635	C	A	SNV	MRCLTKPMLLRALAQAARAGP	0.1133	11	42	Yes
P002	B	SS18	chr18	23615857	G	A	SNV	DGHNDYGYQQPLYPEQGYDRPY	0.1825	14	58	Yes
P002	B	SCML4	chr6	108066160	C	A	SNV	KVQEKEEGRIESVVFVVALGF	0.1267	14	46	Yes
P002	B	PPP1R17	chr7	31746839	A	G	SNV	LHMSPFAAGVTLLRDGRPKAIVEDDEK	0.1267	5	51	Yes
P002	C	CALHM1	chr10	105215057	G	T	SNV	GWAGGGPRPTRKEVATYFSKV	0.17	6	26	Yes
P002	C	CCDC176	chr14	74489828	A	G	SNV	MEKDIMSVLSYLKKQGQEKDNMIEKLKQQLN	0.1267	5	24	Yes
P002	C	HNF1B	chr17	36104805	TCCTTGG	-	INDEL	SLQQELLSALLSSGVRCWFRPWRS	0.175	42	37	Yes
P002	C	LMBR1	chr7	156529243	C	G	SNV	TGRQVPEEQAAQLLLGKWIQEGGDMI	0.1133	16	43	Yes
P003	A	SFSWAP	chr12	132237680	C	G	SNV	VQPSQVEYTADSTVAGMYYSYYMLPDGTYCLKK	0.1975	12	54	No
P003	A	ACACB	chr12	109604701	-	A	INDEL	LHLVKRGAGTQEAGPAQRLYRGFSR	0.195	32	29	Yes
P003	A	PHF23	chr17	7139413	G	C	SNV	ATVVGGEAPVPVLPTRPEAPRPPA	0.4267	2	19	Yes
P003	A	GLE1	chr9	131287558	A	G	SNV	RALREMRDLLMNLGQEVTRACEDKRR	0.3733	13	23	Yes
P003	B	CTNNB1	chr3	41266136	T	C	SNV	YLDSGIHSGATTTAPPLSGKG	0.365	8	50	Yes
P003	B	LSM11	chr5	157178426	-	T	INDEL	RMPLHEGSPLGELSSLYP	0.17	2	11	Yes
P003	B	ARMC2	chr6	109232129	A	T	SNV	AKIILALKVSRKNLLYVCKLIFKISRNEKND	0.4225	18	19	Yes
P003	C	KIF17	chr1	21024942	A	G	SNV	LSALLSRQVPPDPVQAEEKLLPQPVIQH	0.4567	4	1	Yes
P003	C	SLC30A1	chr1	211751563	A	T	SNV	VLGVGVAGLLVNVLGHCLFHHHSGFSQDSG	0.44	20	49	Yes
P003	C	SLC2A2	chr3	170723180	T	G	SNV	EMRKEREEASSAQKVSIIQLFTNSSYR	0.34	10	41	Yes
P003	C	DST	chr6	56382361	T	C	SNV	KKADAELSWITETEKKLVSLGDIRLEQDQTS	0.41	12	23	Yes
P003	C	AMD1	chr6	111214789	T	A	SNV	QSAMFNDYNFVFTSLAKKQQQQQS	0.415	12	33	Yes
P004	A	GREM2	chr1	240656691	C	T	SNV	VLVKVAEARKNRPAGTIPSPYKDGS	0.4233	6	3	Yes
P004	A	REC8	chr14	24649065	CT	-	INDEL	SLVSPQPPQDGCPGLLPAPGALSATKK	0.38	8	21	Yes
P004	A	ANKMY1	chr2	241463499	TG	-	INDEL	HVESGLEDVLGNRPGQSVQ	0.37	14	33	Yes
P004	A	IL20RB	chr3	136701087	G	T	SNV	KKTEGPECDVTYDITATVPYNLRVRAT	0.4025	12	17	Yes
P004	A	SLC4A2	chr7	150761800	G	-	INDEL	GVPRGAPCPKPSLGTAATTFRRGGASGA	0.36	13	25	Yes
P004	B	REC8	chr14	24649065	CT	-	INDEL	RLESIYKAARKPATSSKPRRASLGPAYLISEC	0.38	18	35	Yes
P004	B	PTPRG	chr3	61734656	G	T	SNV	KASGDPYWAYSCAYGPEHWVTS	0.4225	1	22	Yes
P004	B	SLC4A2	chr7	150761800	G	-	INDEL	DEASEAEGPGLSLSRPLSPHPPRCSSFSKRMT	0.36	25	26	Yes
P004	B	SLC4A2	chr7	150761800	G	-	INDEL	LPLHHCPTRRRLLGPPKGPRLEPRWRRRRRR	0.36	24	46	Yes
P004	B	SHROOM2	chrX	9864161	C	G	SNV	TVPHFWEAGLAQPPSCTSGGPHPPRI	0.41	11	10	Yes
P004	C	REC8	chr14	24649065	CT	-	INDEL	AYLISECAFPAFLLSELLFKQKTSCFYYKKKK	0.38	45	58	Yes
P004	C	BDKRB1	chr14	96730965	G	T	SNV	AFTNSSLNPVIYVFVCRLFRTKVWELYKQCTKK	0.4325	21	59	Yes
P004	C	SLC4A2	chr7	150761800	G	-	INDEL	RCSSFSKRMTVLTGRQRGPVHLPLHHCPTRRR	0.36	28	42	Yes
P004	C	TEK	chr9	27220069	G	T	SNV	KLWEIVSLGGTPYCGITCAELYEKLPQGYRL	0.5133	5	18	Yes
P004	D	NLRP3	chr1	247588106	G	T	SNV	KKTTAVYVFFLSSLLQPLGGSQEHGL	0.4567	8	26	Yes
P004	D	SLC12A7	chr5	1057683	C	T	SNV	RTQAPPTPDKMQMTWTREKLIAEKYRS	0.4625	16	24	Yes
P004	D	SLC4A2	chr7	150761800	G	-	INDEL	EPRWRRRRRRRWRWPVALQGVTTGVPRG	0.36	42	45	Yes
P005	A	TNKS1BP1	chr11	57080853	T	C	SNV	SLVQRRFSEGVLQSPGQDQEKLGGSLAALPQ	0.035	1	13	Yes
P005	A	RAB3IP	chr12	70189165	T	C	SNV	KEVTHQGLSPLTLLIPVSSHH	0.05	10	24	Yes
P005	A	KIAA1191	chr5	175774751	C	T	SNV	AQKPSPLELIHAQANRMAEDPAALKP	0.0533	3	34	Yes
P005	A	MAD2L1BP	chr6	43597487	A	G	SNV	VARVPLGRSLTLSPR	0.045	1	0	Yes
P005	B	PIGK	chr1	77558142	C	A	SNV	IIHQKPKLKDWHPPGCFILGLWALI	0.04	21	23	Yes
P005	B	KIF7	chr15	90188645	G	T	SNV	NRISNCSQRAGASPGSLPERKGPE	0.04	7	30	Yes
P005	B	SPEG	chr2	220313630	G	A	SNV	GRTEPGKGPQQEVRRRDQFPLT	0.05	8	3	Yes
P006	A	SETD1B	chr12	122248450	CTC	-	INDEL	KKKDTELQMEGSPISSSSQLSPLAPFGTNSQ	0.15	11	30	Yes
P006	A	FGF11	chr17	7342994	G	-	INDEL	REVREPGAAGRCRRSGACVPAAPSPFARSSSS	0.14	16	42	Yes
P006	A	MTIF2	chr2	55481231	G	C	SNV	VDHGKTTLLDKFRKTEVAAVETGGITQHIGA	0.2475	8	58	Yes
P006	A	BRD2	chr6	32947705	C	T	SNV	SRPMSYDEKWQLSLDINKLPGEKLGR	0.1325	13	27	Yes
P006	B	PIWIL1	chr12	130847536	C	T	SNV	DRGQELVDGLKVCLQVALRAWNSCNEYMPSR	0.24	21	50	Yes
P006	B	TRAF3	chr14	103363722	A	G	SNV	IEIERQKEMLRNNESRILHLQRVIDSQAEKL	0.1533	13	54	Yes
P006	B	FGF11	chr17	7342994	G	-	INDEL	RSLSSKASSPNCSAARVSTSRRIPTEAS	0.14	7	53	Yes
P006	B	EFNA5	chr5	106763121	T	G	SNV	YLDVFCPHYEDSVPEAKTERYVLYMVNFDGY	0.1233	5	22	Yes
P006	C	CDYL2	chr16	80666993	C	T	SNV	VRQNESNCRFRDIIVRKEEGFTHILLSSQT	0.1875	5	50	Yes
P006	C	FGF11	chr17	7342994	G	-	INDEL	AARVSTSRRIPTEASRAPQRIPAPSPTST	0.14	6	24	Yes
P006	C	SHANK1	chr19	51170859	G	T	SNV	PAARRSLLHRLPPTAHGVGPLLLQLGTEPPA	0.15	17	51	Yes
P007	A	USP48	chr1	22033385	-	A	INDEL	KKKKNEDILCPHAVFFFFQIYFFKLR	0.14	26	30	Yes
P007	A	DCTPP1	chr16	30435635	C	A	SNV	RSSSRKYTEFPHGAISEDQAVGPA	0.19	7	16	Yes
P007	A	PPP1R9B	chr17	48226952	-	G	INDEL	GARGGDPGRGYGPRGPGEWQHR	0.15	10	10	Yes
P007	A	ARHGEF26	chr3	153840733	C	T	SNV	SPGSLRRGLRSTSYCRAVVSGFDFDSPT	0.2125	14	36	Yes
P007	B	NOTCH2	chr1	120611964	G	C	SNV	RPALLWALLALWLCWAAPAHALQCRDGKKKKK	0.15	25	29	Yes
P007	B	PPP1R9B	chr17	48226952	-	G	INDEL	GEWQHRGNCSQPRARGAK	0.15	1	25	Yes
P007	B	GNRH2	chr20	3026345	-	GCCCC	INDEL	RKRHLARTLLTAAREPRPAPPRHPPIKCEVLR	0.15	15	11	Yes
P007	B	ZNF117	chr7	64439449	C	T	SNV	RIHTGEKPYKYKECGKAFNQTSHLIR	0.225	1	14	Yes
P007	B	HUWE1	chrX	53657949	A	C	SNV	DKQMLLFTHIRLAHGCSNHRKRLQAVQARLH	0.1725	15	21	Yes
P007	C	PPP1R9B	chr17	48226952	-	G	INDEL	SAAREGGGQWPGPGRG	0.15	5	28	Yes
P007	C	HIST1H2BE	chr6	26184252	G	C	SNV	IMNSFVNDIFERIAGQASRLAHYNKRSTIT	0.17	9	29	Yes
P007	C	EGFR	chr7	55242468	ATTAAGAGAAGCAAC	-	INDEL	PEGEKVKIPVAIKESPKANKEILD	0.635	10	3	Yes
P007	C	FAM47A	chrX	34149314	C	A	SNV	SEPSETGVSLLRLAPPKTRRGSSLH	0.1667	10	26	Yes
P007	C	MORF4L2	chrX	102931220	C	G	SNV	KKLFVRIGAMLAYTPLDQKSLALLLGYLHDFLK	0.1367	7	35	Yes
P008	A	WDR64	chr1	241912926	G	A	SNV	EGKDWKEDKHCLRRLIFLKAQEKH	0.08	1	30	Yes
P008	A	KCNJ1	chr11	128709618	G	A	SNV	ILAKISRPKKRAKTIMFSKNAVISKRGGKLC	0.0633	16	58	Yes
P008	A	KRAS	chr12	25398284	C	A	SNV	TEYKLVVVGAVGVGKSALTIQLIQNH	0.165	24	44	Yes
P008	A	CYHR1	chr8	145689658	-	C	INDEL	YGMWGGGDAGCGRPPEPAGGGQAAAATEGGKK	0.1	12	24	Yes
P008	B	ARSI	chr5	149677547	G	A	SNV	SGGSNWPLRGCKGTYWEGGVRGL	0.1067	11	8	Yes
P008	B	MARCKS	chr6	114181209	-	A	INDEL	KKKEALFLQEVFQAERLLLQEEQEGGWRRR	0.12	22	58	Yes
P008	B	C6orf211	chr6	151790093	T	G	SNV	RKWEFSVPFHQALNGVHPAPLCTIRTLKAEI	0.08	11	55	Yes
P008	C	LCP1	chr13	46732737	G	A	SNV	FHGLKSTDVAKTFRKVINKKEGICAIGGTSE	0.1033	17	51	Yes
P008	C	SENP3	chr17	7466503	C	G	SNV	PAYSSPRRERLRWPPRPKPRLKSGGG	0.16	7	22	Yes
P008	C	LYSMD3	chr5	89814637	TA	-	INDEL	IVKILSHLLLNRKQQLDSLASIL	0.07	17	26	Yes
P008	C	PCDH12	chr5	141334823	A	G	SNV	RNASRENLNPPEPQPATGQ	0.0933	1	4	Yes
P008	D	ILDR2	chr1	166891884	C	T	SNV	KPDYWSGVMGGSSGASHGPSAMEYNKEDR	0.1233	12	46	Yes
P008	D	MYO3B	chr2	171248925	G	T	SNV	YIADETGRVMHYITSKESYRRQFEAIQ	0.1	17	42	Yes
P008	D	MARCKS	chr6	114181209	-	A	INDEL	SPSNETPKKKKEALFLQEVFQAERLL	0.12	10	37	Yes
P008	D	GABBR2	chr9	101340354	A	G	SNV	LLRPYFLDLRLYDTERDNAKGLKAFYDAIKY	0.09	11	21	Yes
P009	A	MRPL55	chr1	228294582	C	T	SNV	TLSPEEHRARLRKREAQLQSRK	0.04	4	22	Yes
P009	A	CHD4	chr12	6711207	CTT	-	INDEL	DYTPGKKKKKLGPKK	0.05	1	0	Yes
P009	A	SALL2	chr14	21993502	CTCCT	-	INDEL	RRGPDLGQSQAGSNPITSRIDPCTPSSSTTP	0.03	16	26	Yes
P009	B	TCHH	chr1	152083965	A	C	SNV	EQEERREQLLKREEERRQQRL	0.06	3	1	Yes
P009	B	SALL2	chr14	21993502	CTCCT	-	INDEL	PERRGVSRAFPGRCHRYSGWGRRGPDLG	0.03	25	34	Yes
P009	B	SALL2	chr14	21993502	CTCCT	-	INDEL	TPSSSTTPSAPRGRQWPLEYPPDLGR	0.03	1	24	Yes
P009	B	ANKHD1	chr5	139781730	G	A	SNV	RLFGEAGPASGVGSSSGGGSGSGTGGGDAALK	0.055	1	26	Yes
P009	C	SALL2	chr14	21993502	CTCCT	-	INDEL	ERRGVSRSFPGRCHRYSGWGRRGPDLG	0.03	28	26	Yes
P009	C	SALL2	chr14	21993502	CTCCT	-	INDEL	KKKKKPLEYPPDLGRATGAAAAADPSDADD	0.03	8	40	Yes
P009	C	NPIPB6	chr16	28354457	G	A	SNV	MVAAEHRHSSGLPYWLYLTAETLKNRMGRQP	0.11	1	43	Yes
P009	C	CHPF2	chr7	150931207	A	G	SNV	LRTSLSLLRVSWIQGGGEDPCV	0.03	3	22	Yes
P010	C	ZNF829	chr19	37406711	A	C	SNV	GGSRGQEIETSLANMETSLRSGQIPTK	0.21	6	38	No
P010	C	ADRA1A	chr8	26606058	T	C	SNV	KFVFLVETGFHHVGQDGLD	0.25	2	6	No
P010	D	AREL1	chr14	75145005	C	G	SNV	YKIFQPGIGSHYVAQAGLELLDSSNLPALAF	0.22	7	51	No
P010	D	MEGF8	chr19	42855694	G	C	SNV	CFLFAAYLARYPHGGSRGWD	0.17	6	10	No
P010	A	RASGRF1	chr15	79265685	T	C	SNV	KKKMYLTDLAFIEEGTPNCTEDGLVNFSKMRMIS	0.245	6	9	Yes
P010	A	BIRC5	chr17	76212078	A	C	SNV	IGPGTVAYACNPSTLGGRGR	0.16	10	16	Yes
P010	A	NFKBID	chr19	36381515	T	C	SNV	PPSSASQSAGITGVSHRT	0.1625	4	1	Yes
P010	A	DGCR8	chr22	20080391	G	C	SNV	DGVTYGSRTASSKKLAKNKAARA	0.1667	3	10	Yes
P010	A	KIF4A	chrX	69635208	T	C	SNV	SRKNIQGVLLLTPVIPALWEAEARGLLEARS	0.255	17	52	Yes
P010	B	DCN	chr12	91563626	A	G	SNV	ETGFHRVSQDGLDLLTSK	0.23	1	7	Yes
P010	B	AREL1	chr14	75144951	A	G	SNV	ELLDSSNLPALAFQSAGITGMSQVTQPKK	0.16	12	41	Yes
P010	B	NMRAL1	chr16	4519642	A	G	SNV	HQAKIVPLHFSLGDRARLHLKKIK	0.245	8	31	Yes
P010	B	REL	chr2	61147587	T	C	SNV	LLTSGDPPTSASQSAGITVKK	0.165	8	1	Yes
P010	B	ADAMTS2	chr5	178578171	A	T	SNV	CAPGKFRPGAVAHACNPSTL	0.2	5	15	Yes
P010	C	C4BPB	chr1	207268738	G	C	SNV	LRQSLALFPRLECSGTISAHCNLHL	0.16	13	10	Yes
P010	C	FAM178A	chr10	102685952	A	C	SNV	RIRYVGRTQWLMPVIPTLWETQARLLEPRSS	0.1767	19	58	Yes
P010	D	MTO1	chr6	74190042	A	C	SNV	AKVIQPDGVLLLLPRLECNGVISAHHNLPL	0.2067	17	35	Yes
P011	A	CCP110	chr16	19562530	G	T	SNV	NAPVHRLLSRQGSICSKNPKKAAKC	0.375	14	12	Yes
P011	A	FGF22	chr19	643528	G	-	INDEL	HVPGAGQEGGPRPGGRTRRYHLSAHFLPVLVS	0.12	25	24	Yes
P011	A	TLR9	chr3	52257116	C	A	SNV	PMLQTLRLQMNFINQSQLGIFRAFPGLRYVD	0.6933	14	58	Yes
P011	A	MTDH	chr8	98673355	G	A	SNV	EAVRTPQNVTAKQPPEIDKKN	0.3725	6	0	Yes
P011	B	MS4A8	chr11	60482829	C	-	INDEL	SKHLCSKPSDHPEPVTSPPS	0.335	9	0	Yes
P011	B	MIA2	chr14	39717126	G	A	SNV	KTDKSDTIPYLKKFLYNFDN	0.4875	10	10	Yes
P011	B	AATF	chr17	35306477	C	G	SNV	GPQPLALQLEQLLNPGPSEADP	0.345	5	22	Yes
P011	B	PRODH	chr22	18908866	GGACTACCAAGTGCTT	-	INDEL	LDWSSLIDSRTKLSPTHRQ	0.31	1	1	Yes
P011	C	ITGAL	chr16	30486657	C	A	SNV	NGVIVGAPGEGKSTGSLYQCQS	0.5267	5	0	Yes
P011	C	PRODH	chr22	18908866	GGACTACCAAGTGCTT	-	INDEL	RQDSWSPCCPGSLRRRSYR	0.31	2	19	Yes
P011	C	EREG	chr4	75246742	G	C	SNV	PGESSDNCTALVQTEHNPRVAQVSI	0.3025	14	15	Yes
P011	C	GRIK2	chr6	102516258	A	T	SNV	QLEKRSFCSAMVEELRLSLKCQRRLKHKPQA	0.3375	14	54	Yes
P011	D	CCP110	chr16	19562530	G	T	SNV	PNRVPVSGVYAVKIQRKRPNVATI	0.375	16	24	Yes
P011	D	LY75	chr2	160746753	T	C		AYVSCQNQGADLLSISSAAELTYLKEKEGIAK	0.4925	32	40	Yes
P011	E	SYBU	chr8	110587940	-	A	INDEL	GSLRDELCLDFPCDFPREELNPQPPS	0.11	17	18	Yes
P012	A	MDGA2	chr14	47812207	G	T	SNV	GSAACFSHSVADSHEVAFCQAKLPFLPPT	0.24	17	25	Yes
P012	A	PRKD3	chr2	37483861	ATTTGGTC	-	INDEL	KKSGTFPFNEDEDINPKCCIYVPTKSMERNFW	0.1	25	26	Yes
P012	A	BMPR1B	chr4	96035947	C	G	SNV	DDSGLPVVTSGCLGVEGSDFQCRKKK	0.2425	5	6	Yes
P012	A	SHROOM1	chr5	132161294	G	A	SNV	MSLPARLRPTVPARPLATHPRSASLSHPG	0.385	10	21	Yes
P012	A	FAM47A	chrX	34149473	G	T	SNV	KFCPRPFENPLSHLR	0.1867	9	1	Yes
P012	B	TP53	chr17	7578535	T	A	SNV	GTAKSVTCTYSPALNMMFCQLAKTCPVQLWVKKK	0.36	26	58	Yes
P012	B	RAB3GAP1	chr2	135908033	G	T	SNV	GTSAEGAHLRALMQSACLLSDMESFKA	0.1825	14	41	Yes
P012	B	ZNF280A	chr22	22868414	T	C	SNV	SSGMASVIVSNTGPQSSPVKTKK	0.18	10	7	Yes
P012	B	ABCC5	chr3	183667631	G	T	SNV	VSRVLIRELKRLDNIKQSPFLSHITSSIQGL	0.18	9	48	Yes
P012	B	LDOC1	chrX	140270830	T	C	SNV	KKKKKKKDSPILGDYRAFLDEMRQCFGWDDDED	0.3125	13	30	Yes
P012	C	RALGAPB	chr20	37144977	A	-	INDEL	KHLPQIFFRACVESAVWWMHSKKK	0.12	21	30	Yes
P012	C	KNG1	chr3	186443016	C	G	SNV	GIQYFNNNTQHSSLLTLNEVKRAQRQDTGE	0.18	20	47	Yes
P012	C	MMRN1	chr4	90848981	C	A	SNV	MQKMTDQVNYKAMKLTLLQKKIDNIS	0.235	15	37	Yes
P012	C	DDX60	chr4	169157430	A	C	SNV	AHLFGRRYFPPKFQEAHFEFYQSKVFLDDL	0.18	12	56	Yes
P012	C	USP26	chrX	132159778	T	C	SNV	RNDDKGDHTCRLISVVSHLGKTLKS	0.2775	9	22	Yes
P013	C	SP4	chr7	21468306	G	A	SNV	SDQKKKEEEEAAAAAAMATEGKKK	0.045	1	18	No
P013	A	SMAP2	chr1	40878733	-	A	INDEL	KWKRGSEPVPEKKIG	0.06	5	1	Yes
P013	A	SDE2	chr1	226175664	T	G	SNV	TEERTDGERVAAVAPEERENVAVAKKKK	0.1775	5	31	Yes
P013	A	ABCC10	chr6	43400685	GG	-	INDEL	GQEPLSHPALCSGASRWGCAG	0.195	1	11	Yes
P013	A	HSP90AB1	chr6	44221316	G	A	SNV	GDEDASHMEEVKKKK	0.075	2	1	Yes
P013	A	RBMX	chrX	135958730	C	A	SNV	RGPPPRSVGPPPKRSAA	0.0567	10	1	Yes
P013	B	MINK1	chr17	4793851	G	A	SNV	RKQLEEQRQSKRLQRQLQQEHAYLK	0.2	10	7	Yes
P013	B	OGFR	chr20	61444637	G	C	SNV	EPAETPSETPGPRPKK	0.1	3	1	Yes
P013	B	ULK4	chr3	41860984	-	T	INDEL	KGELIYLVATQEEKKKEP	0.06	1	7	Yes
P013	B	PQBP1	chrX	48759668	AG	-	INDEL	KVDRERARQGTGSGPRV	0.07	5	1	Yes
P013	B	RBMX	chrX	135960230	C	T	SNV	KSLDGKTIKVEQATKP	0.13	10	1	Yes
P013	C	ATP7B	chr13	52549264	G	T	SNV	RKILSKLSLPTRAWEQAMKKSFAFDNVGYE	0.2975	19	20	Yes
P013	C	SIGLEC10	chr19	51920196	G	T	SNV	NFMNDGFFLKVTALTKKPDVYI	0.04	14	23	Yes
P013	C	CNOT3	chr19	54649666	-	C	INDEL	LDLEDIPQALVATSPSQPQPHGKK	0.05	10	12	Yes
P013	C	NT5C3A	chr7	33054388	T	C	SNV	KYMDSYDIVLVQGESLEVANSILQKILKK	0.11	7	41	Yes
P014	A	ESPN	chr1	6517242	AGG	-	INDEL	EEEQRRKRRRRRPGWPACPPGGGTSCGRSW	0.06	18	30	Yes
P014	A	NBPF10	chr1	145323690	A	G	SNV	EEEEDQGPPCPRLSRELLEVVAKKKKK	0.11	8	3	Yes
P014	A	HNRNPH1	chr5	179046317	T	A	SNV	GRSTGEAFVQFASQDIAEKALKKHKERIG	0.06	5	41	Yes
P014	A	RUNX2	chr6	45296445	-	A	INDEL	TRPHRQPQLPVLGAALALALQQDPARGL	0.05	26	51	Yes
P014	A	RUNX2	chr6	45296445	-	A	INDEL	YLKKKRRDYGIKQPLQHSDTMSAKLLLGS	0.05	15	58	Yes
P014	B	ESPN	chr1	6517242	AGG	-	INDEL	PACPPGGGTSCGRSWKKRGSRSGKRRSD	0.06	10	37	Yes
P014	B	VRK3	chr19	50510991	A	C	SNV	RKSPQVTRGSPQKTSGSPQKT	0.08	1	18	Yes
P014	B	RUNX2	chr6	45296445	-	A	INDEL	GLQGGSPRRGTRWDCGYCHGG	0.05	8	6	Yes
P014	B	RUNX2	chr6	45296445	-	A	INDEL	KLLLGSEHQPALQPPLQQPAARQNERREPG	0.05	1	23	Yes
P014	B	RPGR	chrX	38146456	T	C	SNV	KEGAEDSKGSGIEEQEVEANKKKKK	0.0767	2	18	Yes
P014	C	ESPN	chr1	6517242	AGG	-	INDEL	RRSDRSRRSCGGRRNSQRSCGRWATMRAS	0.06	12	4	Yes
P014	C	ZNF607	chr19	38189221	A	C	SNV	ECKECGETFSHASHRIIHERIHTSDKPYE	0.08	5	52	Yes
P014	C	RUNX2	chr6	45296445	-	A	INDEL	VAAAPRQPHHGGDHRRPPGRTRPHRQPQ	0.05	10	2	Yes
P014	C	ABCB8	chr7	150741189	G	C	SNV	SALDAESERVLQEALDRASAGRTVLVKK	0.05	9	28	Yes
P014	D	RAF1	chr3	12633229	T	A	SNV	ILKVVDPTPEQFQAFWNEVAVLRKTRHVNI	0.0767	15	43	Yes
P014	D	OSMR	chr5	38869210	C	A	SNV	TLLSLRTYKSEVLAERLPLTPVSL	0.14	11	34	Yes
P014	D	CYP7B1	chr8	65509203	G	A	SNV	IQYPDSDVLFRYKVKF	0.06	1	4	Yes
P014	D	THEM6	chr8	143809193	C	T	SNV	KKKRAFYLEARFVSLRDVFVCALLRFRQH	0.785	20	47	Yes
P015	A	SH2D4A	chr8	19250935	T	-	INDEL	SIPVVSRTSCLTTWSCLSDSLHQGHPTASK	0.105	30	31	No
P015	B	ADAM21	chr14	70924499	G	A	SNV	KLLVSRHLPVFTYTDNRALLEDQLFIPD	0.1775	14	50	No
P015	C	SH2D4A	chr8	19250935	T	-	INDEL	MPLQTPTASWAWTSYSMPPWRIWWNITRR	0.105	61	54	No
P015	A	NUMA1	chr11	71719812	T	C	SNV	GKFQVATDALKSREPRAKPQLDLS	0.205	3	10	Yes
P015	A	KRAS	chr12	25380275	T	G	SNV	KKKLLDILDTAGHEEYSAMRDQYMRTGE	0.1633	1	22	Yes
P015	A	SLC35C2	chr20	44979141	C	G	SNV	LKALHSRGDGGPKAFKGLGSSPDLELLLRS	0.11	3	22	Yes
P015	A	SH2D4A	chr8	19250935	T	-	INDEL	KKHPTASKRAFPWTNATATFMCEAKITLQQ	0.105	38	37	Yes
P015	B	IDH1	chr2	209113113	G	T	SNV	IPRLVSGWVKPIIIGSHAYGDQYRATD	0.13	7	34	Yes
P015	B	RCHY1	chr4	76419376	C	T	SNV	CGICRIGPKKDFFHCLK	0.185	11	3	Yes
P015	B	TMEM176B	chr7	150490210	TTCTGCCATTGG	-	INDEL	PTTGYRWMRRSQEKEECRAYMQMLRKLF	0.09	3	20	Yes
P015	B	SH2D4A	chr8	19250935	T	-	INDEL	RIWWNITRRNPSLPWGRSSFSIPVVSRTSC	0.105	34	30	Yes
P015	C	CDCA5	chr11	64847248	G	T	SNV	AVQSPRRSPRISFLLEKENEPPGRE	0.18	11	32	Yes
P015	C	AHNAK2	chr14	105412066	C	T	SNV	LPKLQMPSFKMPKVDHKGPQIDI	0.16	7	6	Yes
P015	C	BNIP1	chr5	172578611	T	-	INDEL	KKKKPVLYQRAFIWTASTFFLS	0.07	10	12	Yes
P015	C	PKHD1	chr6	51609233	G	C	SNV	RALGLPPPVCVFPKTEAEWTASFFN	0.1825	17	9	Yes
P015	D	CMAS	chr12	22211625	T	-	INDEL	AKRHLIEMGTCRVEKWHTTKCELNIVWIKK	0.13	27	40	Yes
P015	D	FAM86A	chr16	5140182	C	G	SNV	VLLNGLSLEADITANLDSPRVTVAQLKK	0.08	8	44	Yes
P016	A	SEC23IP	chr10	121692629	AGAG	-	INDEL	KKKFSLFRVTYAIGNLKILLCYYLKKFIEQ	0.38	48	54	Yes
P016	A	TP53	chr17	7578457	C	A	SNV	STPPPGTRVLAMAIYKQSQHMTEVV	0.6125	21	38	Yes
P016	A	PPP6R1	chr19	55756911	G	-	INDEL	GFLQSTGSLNPLLAASSARSWASSSTARQT	0.33	11	49	Yes
P016	A	EIF2B5	chr3	183856009	G	-	INDEL	LRWHNSLQTTLTTKLEMTLCEVKKK	0.14	19	33	Yes
P016	B	HIPK1	chr1	114499802	A	-	INDEL	FQNMEICKRRVHMYVQ	0.395	2	7	Yes
P016	B	POSTN	chr13	38154065	C	G	SNV	LKELLTQPGDCTLFVPTNDAFKGMTSK	0.5675	8	34	Yes
P016	B	PPP6R1	chr19	55756911	G	-	INDEL	SSARSWASSSTARQTSSCPFFGRRMTSWT	0.33	27	37	Yes
P016	B	BTN2A1	chr6	26468777	G	T	SNV	EGLTLHRVGTHQSLYNQFLGLTAMK	0.3067	19	38	Yes
P016	C	PPP6R1	chr19	55756911	G	-	INDEL	KKKKSTLAPRPSWTS	0.33	4	1	Yes
P016	C	APP	chr21	27484418	-	G	INDEL	KPTDGNAGLLAEPQIRHVLWQTEHAHECPE	0.145	18	55	Yes
P016	C	PIK3R1	chr5	67575539	T	A	SNV	KKKNPVIPAAVYREMISLAPEVQSSEEY	0.7275	9	40	Yes
P016	C	TRAF3IP2	chr6	111912640	G	A	SNV	IRQLERPLLLTSVCYPQDLPRPLR	0.3925	12	32	Yes
P016	D	CAMKK2	chr12	121691141	C	A	SNV	VSNEFKGSDALLSNTLGTPAFMAPESLSKK	0.36	12	52	Yes
P016	D	SMCR8	chr17	18219186	A	T	SNV	EPYNEPALPVEYSVPLFPFASQGANKKK	0.6475	14	28	Yes
P016	D	PPP6R1	chr19	55756911	G	-	INDEL	KKKKKACSPVWSGLS	0.33	2	1	Yes
P016	D	MRPS26	chr20	3027156	A	T	SNV	NQAENRRLLELRIARLRQEEREQE	0.4925	9	36	Yes
P016	D	APP	chr21	27484418	-	G	INDEL	RHVLWQTEHAHECPEWEVGFRSIRDQNLH	0.145	27	18	Yes
P017	A	HPS1	chr10	100177382	A	G	SNV	ALHLSVIPTDLLAQQAGQLARRLWEASR	0.08	10	49	Yes
P017	A	AKAP13	chr15	86077162	-	T	INDEL	KKKKKKLFFLMGLLFYGHHIQVFHRGCVNL	0.06	32	42	Yes
P017	A	AC092964.1	chr3	172034980	T	-	INDEL	ALSPRLECSGHSLGSLQRLPGASNSPASAS	0.06	11	39	Yes
P017	A	USP53	chr4	120212365	A	C	SNV	AGYKSPEFHPESHLQIKNHLI	0.16	6	9	Yes
P017	A	BEND3	chr6	107390054	G	A	SNV	NKKQLDPTRLRLICHYVEAVYPVEKMEEV	0.165	19	55	Yes
P017	B	METTL12	chr11	62433991	T	C	SNV	KKFFGYDEVQGLPLPLLQEAQAASPLRV	0.0767	12	39	Yes
P017	B	AKAP13	chr15	86077162	-	T	INDEL	KKYGHHIQVFHRGCVNLRITVGKWPQWHLF	0.06	29	58	Yes
P017	B	PHKB	chr16	47723069	G	T	SNV	LSPSEVKQLLLDILHPQQNGRCWLNRRQID	0.1675	18	41	Yes
P017	B	MMP16	chr8	89053886	G	A	SNV	RVKEGYSPPDDVDIVIKK	0.1033	6	1	Yes
P017	C	TPP2	chr13	103328650	T	C	SNV	KWTDLFDNKVSTFAYKHALVNKMYGR	0.07	11	34	Yes
P017	C	NGDN	chr14	23946435	T	C	SNV	HRINYEESMMARLSVSKREKGRRKRA	0.0767	13	44	Yes
P017	C	AGO2	chr8	141595330	C	T	SNV	PPRPDFGTSRRTIKLQANFFEMDIP	0.07	3	37	Yes
P017	C	TFE3	chrX	48889007	G	A	SNV	RWNKGTILKASVDYICKLQKEQQRSKDLES	0.1267	12	54	Yes
P017	C	PGK1	chrX	77378386	T	G	SNV	ADKIQLINNMLDKVKEMIIGGGMAFTFLKV	0.18	9	52	Yes
P018	D	TAF2	chr8	120801888	C	A	SNV	SHMWSQMLVSTSGFFKSISNVSGKDIQPLI	0.2625	10	56	No
P018	D	NOTCH1	chr9	139400209	C	-	INDEL	NSTGSCATSWTTASGVGPGATS	0.13	11	7	No
P018	A	RIF1	chr2	152311442	A	C	SNV	PQRPSDWSKKTNEPLGKLTSLFKLIV	0.12	7	10	Yes
P018	A	MUC4	chr3	195508393	A	G	SNV	VTDTSSASTGHATPLPVTGLSS	0.18	10	7	Yes
P018	A	PIK3R1	chr5	67589588	-	A	INDEL	VKEDNIEAVGKKLHEI	0.27	1	2	Yes
P018	A	BCLAF1	chr6	136594292	T	C	SNV	HHVKEQYFKSAAMTLSERFTSYQKATEE	0.115	15	38	Yes
P018	A	NOTCH1	chr9	139400209	C	-	INDEL	VSPHPRAPSTVACAPPNSTGSCA	0.13	9	2	Yes
P018	B	ACVR2A	chr2	148677910	-	C	INDEL	KSAGDTHGPGWYPEVHGSRGIRGCYKLPK	0.1	21	15	Yes
P018	B	ACVR2A	chr2	148677910	-	C	INDEL	SRGIRGCYKLPKGCIFEDRYVCHGISPMGT	0.1	27	35	Yes
P018	B	SOWAHB	chr4	77818548	T	C	SNV	RAADAACNGLPGSGSRRAPGKG	0.52	1	22	Yes
P018	B	XPO5	chr6	43538244	G	T	SNV	SFLLNTLQENVNKYQKVKTDTSQESKA	0.11	3	18	Yes
P018	B	NOTCH1	chr9	139400209	C	-	INDEL	TCLCLGPFTAPNASSRPAAP	0.13	12	20	Yes
P018	C	PBX1	chr1	164781235	C	G	SNV	ELAKKCGITVSQVSKWFGNKRIRYKKNIG	0.2325	6	35	Yes
P018	C	FH	chr1	241682991	G	C	SNV	YRALRLLARWRPLVRAPAAALASAPKK	0.2825	13	40	Yes
P018	C	TAF1C	chr16	84213650	-	G	INDEL	AEGASVPRLAGPPPVSSFQDRLPPCISSAGA	0.13	11	37	Yes
P018	C	MUC4	chr3	195508265	T	A	SNV	KDISSASTGQATPLPVSNTSSVST	0.1667	5	18	Yes
P018	C	NOTCH1	chr9	139400209	C	-	INDEL	ASSRPAAPAWAATPATTRGPVSPH	0.13	5	24	Yes
P018	D	MGA	chr15	42005513	GAAAA	-	INDEL	RRPDCMFGCTCLKSCTC	0.23	6	3	Yes
P018	D	ACVR2A	chr2	148677910	-	C	INDEL	FEDRYVCHGISPMGTGFSLYC	0.1	21	30	Yes
P018	D	CAND2	chr3	12858436	C	G	SNV	LHILASFLRKNQRALGLATLAALDALAQSQG	0.11	13	58	Yes
P019	B	UBE2S	chr19	55915721	C	T	SNV	YFLTKIFHPNVGANGKICVNVLKRDWTAEL	0.117	11	4	No
P019	A	PPP6R3	chr11	68367856	G	A	SNV	KKNWSANFDVPMETTHSAPLDSVG	0.107	9	5	Yes
P019	A	MPZL2	chr11	118133218	TGGCAGGTGTA	-	INDEL	KKKSILLWKLQFDDNGTGEEPT	0.135	1	3	Yes
P019	A	MLXIP	chr12	122618364	G	A	SNV	GLVITTHHPAPSAAPYGLALSPVTRPPQPR	0.265	7	46	Yes
P019	A	NCOR2	chr12	124810745	G	A	SNV	LTNRVWEDRPLSAGSTPFPYNPLI	0.32	8	10	Yes
P019	A	EIF3J	chr15	44843703	G	A	SNV	ERQQKKRQKEIKKRLE	0.097	3	0	Yes
P019	B	ZNF48	chr16	30409982	C	A	SNV	CGKGFRRSSDLVKHHSVHTGEKPY	0.198	9	15	Yes
P019	B	TP53	chr17	7578528	A	C	SNV	KSVTCTYSPALNKMLCQLAKTCPVQLWVDS	0.497	13	56	Yes
P019	B	BRD4	chr19	15349706	GCT	-	INDEL	RRRQEQQQQRQEQKK	0.054	4	0	Yes
P019	B	TFPI	chr2	188332651	C	T	SNV	TPQSTKVPSLFEFHSPSWCLTPADR	0.087	22	29	Yes
P020	A	YBX1	chr1	43166460	C	T	SNV	QNMYRGYRPRFRRGPLRQRQPREDG	0.18	11	34	Yes
P020	A	STXBP3	chr1	109315323	T	A	SNV	HESQVYTLDVPDAFYYSYSPDPGNAKGKK	0.136667	8	17	Yes
P020	A	ERF	chr19	42753002	G	A	SNV	KAGGLAEGAGALAPPPLPPQIKVEPI	0.15	6	28	Yes
P020	A	ARFGEF3	chr6	138617948	A	-	INDEL	HSVTDTVDYSLAMPGSK	0.23	0	8	Yes
P020	B	BCL9L	chr11	118779326	G	A	SNV	LPHPRRREAPGSLPLSPRGHCPP	0.103333	6	25	Yes
P020	B	GNAS	chr20	57415807	C	T	SNV	ESKEPKEEKQWRRCKPKKPTRRDAS	0.1875	9	18	Yes
P020	B	CAMK2D	chr4	114468842	TG	-	INDEL	KKADASHCIQQILEAATLPSDGRGPSGPEA	0.225	6	45	Yes
P021	A	VPS13C	chr15	62234073	A	G	SNV	VSPNAVIADPGLIRVENKFSLVPMEH	0.1633	5	16	No
P021	A	MIB1	chr18	19345847	G	T	SNV	KKKKNYDLCTVCYHVDKHHLRHRFYRITTP	0.05	13	34	No
P021	A	BRD3	chr9	136918529	G	-	INDEL	TPGPVNPPPRRSPTPASPAARPTSCSTCR	0.11	1	12	No
P021	B	ZAN	chr7	100386847	A	G	SNV	YKVQLQAGLELVVNSQKMAVPYRPNEHLRV	0.3967	9	40	No
P021	B	C9orf3	chr9	97690750	G	T	SNV	YEAREQQELRAFLRWRRLQDEMQCSP	0.11	10	38	No
P021	C	CPNE8	chr12	39154676	T	A	SNV	KKLCNGDYDRTIKVVVYDWDRDG	0.06	9	2	No
P021	C	COMMD2	chr3	32806558	-	T	INDEL	KQDSVFVLGFSEELKQIVASALSGQQKRDQ	0.335	8	49	No
P021	C	AASS	chr7	121738625	C	T	SNV	RDGNIEITVGSNMKNQIEQLGKK	0.0633	4	2	No
P021	A	NBPF14	chr1	148011037	C	G	SNV	PRLSRELLHEKGPEVLQDSL	0.06	12	8	Yes
P021	A	EGFR	chr7	55242465	GGAATTAAGAGAAGC	-	INDEL	KVKIPVAIKTSPKANKE	0.415	1	1	Yes
P021	B	ZDHHC5	chr11	57466073	G	A	SNV	SLKEPTSIAKSSRHPSYRS	0.0667	10	1	Yes
P021	B	DYNC1I2	chr2	73631166	-	TA	INDEL	KRKEEERKKKRNRPEEGSC	0.06	1	1	Yes
P021	C	PCSK7	chr11	117079626	G	C	SNV	KKLFCPSGMMSLIGAPGSMDSDPNG	0.09	9	20	Yes
P021	C	PPP1R13L	chr19	45898793	G	T	SNV	QTQSKPQPQLPPQPQT	0.2575	5	1	Yes
P022	A	TP53	chr17	7578539	TGAGGGCAGGGGAGTAC	-	INDEL	KGFLHSGTAKSVTCTTRCFANWPRPAL	0.265	29	20	No
P022	A	CPE	chr4	166300442	GGGCGCCGAAGCCCAGGAGCCCG	-	INDEL	KKALAACGWLLGARGGHEAAPAA	0.1	7	7	No
P022	A	EMC2	chr8	109455907	T	C	SNV	MAKVSEPYDVTWEEMRDKM	0.1975	10	4	No
P022	B	TP53	chr17	7578539	TGAGGGCAGGGGAGTAC	-	INDEL	ALCSCGLIPHPRPAPASAPWPSTSSHST	0.265	1	32	No
P022	B	CPE	chr4	166300442	GGGCGCCGAAGCCCAGGAGCCCG	-	INDEL	EAAPAAAARGRHLLRVPPLPRAA	0.1	19	36	No
P022	C	FOXO1	chr13	41134571	C	T	SNV	GDVHSMVYPPSATKMASTLPSLSEISNP	0.163333	19	47	No
P022	C	CPE	chr4	166300442	GGGCGCCGAAGCCCAGGAGCCCG	-	INDEL	PRAARGARVRVAAVHRHQQDLH	0.1	19	29	No
P022	C	TRERF1	chr6	42211081	CCACCGTC	-	INDEL	HAAGAETPDTPGRNHRRLCDK	0.105	28	58	No
P022	D	APC	chr5	112175202	T	-	INDEL	TTQEADSANTLQKQK	0.1	2	50	No
P022	D	SQSTM1	chr5	179248085	G	A	SNV	AAGPGPCERLLSQVAALFPALRPGGFQA	0.38	14	43	No
P022	D	TRERF1	chr6	42211081	CCACCGTC	-	INDEL	SKDFIFVQKMVKSNSVRGVLLHVEKDHAA	0.105	28	58	No
P022	A	WSB1	chr17	25639273	C	T	SNV	GTHDGSVYFWATPWQVPSLQHLCRMSIRR	0.1525	29	38	Yes
P022	B	PRRC2C	chr1	171505315	G	C	SNV	HRPLYQPMQPHPQHLPSMGFDPRWLMMQSY	0.245	8	19	Yes
P022	B	BUD13	chr11	116633758	C	A	SNV	ARHDSDTSPPRRIRHYSSDTSPPRRARH	0.11	14	28	Yes
P022	C	HAGH	chr16	1869983	T	A	SNV	HAGGNEKLVMLESGLKVYGGDDR	0.3125	12	26	Yes
P022	D	GCAT	chr22	38204072	G	A	SNV	RRAQSALAQLRGILEEELEGICGAK	0.24	3	37	Yes
P022	D	CPE	chr4	166300442	GGGCGCCGAAGCCCAGGAGCCCG	-	INDEL	QQDLHGGAQLRGPGAPGHRAVRQPWRP	0.1	2	11	Yes
P023	YCYO01	LIMCH1	chr4	41648508	GA	-	INDEL	SIKTYREIVQEKERRERAA	0.13	2	9	Yes
P023	YCYO02	CLMP	chr11	122955286	G	A	SNV	ASLQIEPLKPSDEGWYTCKVKNSGRYVWSH	0.11	36	23	Yes
P023	YCYO03	FAM83H	chr8	144812655	T	G	SNV	YLPPHYKEYYRLAVAALAEGGSEAYSRFLA	0.105	9	229	No
P023	YCYO05	NGEF	chr2	233839390	G	A	SNV	HIPIKRNSIFNRSIRCKSKAKARDNPERN	0.09	25	72	Yes
P023	YCYO07	MYH11	chr16	15865441	C	T	SNV	TVEAMAIMGFSKEEQLSILKVVSSVLQKK	0.08	13	104	Yes
P023	YCYO09	F10	chr13	113777213	C	G	SNV	GRPLHLVLLSASLGGLLLLGESLFIRREQ	0.07	16	210	No
P023	YCYO10	NAA35	chr9	88631573	C	A	SNV	QQKGRSSKKKKKKKKVRPLSREITM	0.07	15	31	Yes
P023	YCYO13	MEF2C	chr5	88018524	C	T	SNV	YDGSDREDHQNEFHSPIGLTRPSPDKK	0.0667	14	14	Yes
P023	YCYO14	KDM5A	chr12	404906	A	C	SNV	KSPLVPRSVEPPVLELSPGAKAQL	0.065	11	30	Yes
P023	YCYO15	CDS1	chr4	85556473	G	T	SNV	SSVICNDITAYLFVFFFGRTPLIKLSPKK	0.06	52	339	No
P023	YCYO16	ENOSF1	chr18	712392	T	G	SNV	KKKAMVSADAMVRADAMVSADAMHTDPD	0.06	12	146	Yes
P024	LHNI21	RETSAT	chr2	85344134	CT	-	INDEL	KEDRFPGRSTMIMLIPSLRVV	54.3	19	59	Yes
P024	LHNI01	RNF145	chr5	159203621	-	A	INDEL	KGETGGSVKCGPEGAKHHAV	36.5	6	0	Yes
P024	LHNI02	RNF145	chr5	159203621	-	A	INDEL	PEGAKHHAVGCPVQMGCQLLFPADPKK	36.5	28	73	Yes
P024	LHNI22	SMPD3	chr16	68361248	A	-	INDEL	SFITQLSGLTDHLPVHATDGVFGGGK	29	16	6	No
P024	LHNI03	ZCCHC7	chr9	37357252	-	A	INDEL	KEDDDNDNLFLIKQRKKKVL	22.7	4	35	Yes
P024	LHNI23	APC	chr5	112780887	T	-	INDEL	DRKTSTAKNSQNSANRKGHTSY	21.1	8	0	Yes
P024	LHNI24	APC	chr5	112780887	T	-	INDEL	RKGHTSYTTAFTVPSNRSREVIS	21.1	17	91	Yes
P024	LHNI04	ZYG11B	chr1	52779967	-	A	INDEL	VREALFHLFSLTHVMEKNKARNFKA	14.9	9	105	Yes
P024	LHNI05	ZYG11B	chr1	52779967	-	A	INDEL	KARNFKACGYWDEKPPYEFASATG	14.9	20	0	Yes
P024	LHNI08	PUS7	chr7	105462724	T	C	SNV	YPKHKIQEAYREMLAADNLDIDNMRHKIRD	0.115	11	117	Yes
P024	LHNI09	QPCTL	chr19	45698635	G	A	SNV	GPKDSLYGSQHLAQLMESIPHSPGP	0.106667	26	102	No
P024	LHNI25	MISP	chr19	758163	G	A	SNV	RALSSDSILSPAPDAHAADPAPEVRKVNR	0.1	22	58	Yes
P024	LHNI10	TP53	chr17	7673824	C	T	SNV	KIITLEDSSGNLLRRNSFEVRV	0.1	19	12	Yes
P024	LHNI11	RAPGEF3	chr12	47747725	G	C	SNV	VALYGSMLHTDPVASSFLQKLSDLVGRDTR	0.0933333	26	133	Yes
P024	LHNI12	KRAS	chr12	25245351	C	G	SNV	TEYKLVVVGARGVGKSALTIQLIQNH	0.09	15	115	No
P024	LHNI14	DIP2C	chr10	414095	G	A	SNV	FVDDFEELLEVQQPDLNQPKPEGKKKKKKK	0.0733333	9	37	Yes
P024	LHNI15	TCF3	chr19	1615590	G	A	SNV	HAHRTHTGRPLAGPTLFPQP	0.0666667	19	16	No
P024	LHNI16	BCL9L	chr11	118902523	C	T	SNV	SLVGSEGLSKEQLEHQERSLQTLRDIER	0.06	10	15	Yes
P024	LHNI17	ARID1A	chr1	26780347	C	-	INDEL	ATPPFSRLEKLYSNGA	0.05	3	18	Yes
P024	LHNI18	PIK3R1	chr5	68295269	A	G	SNV	YREIDKRMDSIKPDLIQLRKTRD	0.05	16	18	Yes
P025	TZQI65	DNAAF2	chr14	49634664	C	A	SNV	LARRHEGFRHMLDATALEAVEKQFG	50	42	60	Yes
P025	TZQI66	POU2F2	chr19	42095896	C	G	SNV	KGFTQGDVGLAMGKLYRNDFSQTTISRFEA	37	20	58	Yes
P025	TZQI70	GPR183	chr13	99295814	A	T	SNV	RIGDALCRITALVYYINTYAGVNFKKKKK	23.1	28	86	Yes
P025	TZQI43	RPTOR	chr17	80625705	T	A	SNV	SLAQSWRMKDRMKTVRVALVLCLNVGVD	15.7	24	73	Yes
P025	TZQI67	XRRA1	chr11	74851167	C	A	SNV	TRGVPPLLKSFLQELLGIHLIRRKIVKPKH	15.6	18	122	Yes
P025	TZQI46	TMEM230	chr20	5111540	T	C	SNV	RLEPSGVISAHCNLRLLASSDSSA	12.5	15	68	Yes
P025	TZQI48	ASPM	chr1	197101902	T	G	SNV	KKKKHTLYQFLHLRKAA	12	14	6	Yes
P025	TZQI50	CCDC69	chr5	151183585	C	T	SNV	KKKQVVLSRQLSEDLLLTHEALEKEV	11.33	10	32	Yes
P025	TZQI51	PGS1	chr17	78396320	G	A	SNV	SSPAEFFELMKGQIRIAKRRVVMASLYLGT	11	27	99	Yes
P025	TZQI52	NLRP1	chr17	5559300	G	A	SNV	KSFLITARTTALQNFIPSLEQARWVEVLGF	11	17	99	No
P025	TZQI53	SLC12A8	chr3	125107960	G	A	SNV	KKKVDYSYFSLSMCFCSLTPVPEPVLREGA	11	53	85	Yes
P025	TZQI54	ANKRD50	chr4	124671871	G	A	SNV	KKLHLINSNLQLETVELALWMIWNGTPVRD	10.67	19	91	No
P025	TZQI55	XRN1	chr3	142380126	T	C	SNV	SGDVITEGRIRVIFSVPCEPNLDALIKKK	10.33	14	56	Yes
P025	TZQI56	WAC	chr10	28595891	A	G	SNV	TPVQHPIKPVVHPAATPSTVPSSPFTLQS	10	11	27	No
P025	TZQI57	APOBEC3G	chr22	39086456	G	T	SNV	AQEMAKFISKNKHLSLCIFTARIYDDQGR	8.5	26	68	Yes
P025	TZQI58	C1RL	chr12	7096747	C	T	SNV	PDNETLYRSSLLGYVSGFGKK	8.5	22	36	Yes
P025	TZQI59	DDHD1	chr14	53055849	A	T	SNV	KHYSNISPVQIHRYNTSNPLPYEHMKPS	7	38	52	No
P025	TZQI60	UGGT2	chr13	95884676	A	G	SNV	GRLSEAPLESFHRFVLEPELMSGANDVKKK	7	31	83	Yes
P025	TZQI62	PCNX3	chr11	65627499	G	A	SNV	KKKKTLAFTILLFHFDYPRLSQGFL	6.33	18	81	No
P025	TZQI64	LSAMP	chr3	115842486	C	G	SNV	KASAVPAPHFEWYRDDTRINSANG	5	23	24	Yes
P026	LYLI21	NBPF12	chr1	146986415	T	G	SNV	KKKKKEVLQDSLDRWYSTPSGYLELPDLG	22.9	27	8	Yes
P026	LYLI23	CDC42BPG	chr11	64827077	G	-	INDEL	VHVGPANGARRQGQVPGSRREGPS	15.2	9	0	Yes
P026	LYLI24	CDC42BPG	chr11	64827077	G	-	INDEL	RLRPTAAPQLLRGVAAPSLHGQR	15.2	16	97	Yes
P026	LYLI25	CDC42BPG	chr11	64827077	G	-	INDEL	RGVAAPSLHGQRRPRWRRRPHEEETLD	15.2	24	0	Yes
P026	LYLI26	CDC42BPG	chr11	64827077	G	-	INDEL	RPHEEETLDIPVQRVCVLPPGIAEPKKK	15.2	28	10	Yes
P026	LYLI27	CDC42BPG	chr11	64827077	G	-	INDEL	VLPPGIAEPCNLPNAGLRTAPK	15.2	10	0	Yes
P026	LYLI28	DYNLRB1	chr20	34534684	A	C	SNV	DNPTTTQYASLLHSFILKARSTVRDID	13.7	36	140	Yes
P026	LYLI46	AGAP3	chr7	151141913	T	G	SNV	ATEEAEESCEFVVVSLTGQTWHFKKKKK	12.7	21	6	Yes
P026	LYLI33	USP20	chr9	129869838	T	G	SNV	KDSYAAQGWLAFIVEYSRRFVVS	11.7	19	91	Yes
P026	LYLI34	DOCK4	chr7	111765143	C	T	SNV	RLEPEFFRVGFYEKKFPFFLRNK	11.1	24	20	No
P026	LYLI36	DHX29	chr5	55290275	C	T	SNV	KEQAATFKLKKNKQGQK	10.9	12	0	Yes
P026	LYLI37	C19orf25	chr19	1475463	T	C	SNV	PGWSLTLGLRCSSRLGLPK	8.8	7	5	No
P026	LYLI39	GPC2	chr7	100171912	C	T	SNV	KLQENSAKVSAQVFQEYGPPDPVPARNR	7.8	19	24	Yes
P026	LYLI41	PIK3CA	chr3	179234297	A	G	SNV	KEQEALEYFMKQMNDARHGGWTTK	8	7	32	No
P026	LYLI40	TP53	chr17	7674950	A	C	SNV	DSDGLAPPQHRIRVEGNLRVEYLDDR	6.67	13	24	Yes
P026	LYLI48	PAQR4	chr16	2971211	A	C	SNV	KGFLVLVPMTMPWGPLGKDG	6.33	23	8	Yes
P026	LYLI49	PUF60	chr8	143817349	C	T	SNV	AQPLGTLPQAVMAAQTPGVITGVTPAR	5	10	87	No
P026	LYLI42	MTOR	chr1	11237850	A	G	SNV	AFVMPFLRKMPIQILTELEHSGIGR	4	25	62	Yes
P026	LYLI44	PLCG1	chr20	41163741	G	C	SNV	KKKKYFFLDEFVTFLFSKDNSVWNSQLD	3	20	61	No
P026	LYLI45	UBR4	chr1	19193456	C	T	SNV	KEDDYESDTATIVQKKKKK	3	17	0	Yes
P027	LXJI31	RTN3	chr11	63758315	-	T	INDEL	KQLEPAFQAFFFNLVFSPILSLK	45.1	57	51	No
P027	LXJI52	NSUN2	chr5	6605397	G	T	SNV	KLFPPIEKFYDLDPSFPRMNLLTRTT	26.3	15	25	Yes
P027	LXJI53	SETD1A	chr16	30979991	G	C	SNV	GALRRRSLRSHARRRPPPPPK	18.5	4	19	Yes
P027	LXJI54	PDIK1L	chr1	26121882	A	C	SNV	TSLKGEIAFDPRRAYYLWF	13.5	24	19	No
P027	LXJI55	CCZ1B	chr7	6805050	C	T	SNV	KFMIDASIHPTLDFCRRLDSIVG	10.4	25	10	No
P027	LXJI33	SVIL	chr10	29524629	G	C	SNV	GEPDCSTLSLAEKLALFNKLK	21.5	4	46	Yes
P027	LXJI34	FDXR	chr17	74866205	C	T	SNV	KKKKVLSYGAEDHRALEIPSEELPGV	18.75	8	27	Yes
P027	LXJI35	TSSC1	chr2	3354575	G	A	SNV	PQTAETDAIRFLVGMQSLKYDNQIHIIK	18.5	19	109	Yes
P027	LXJI37	DLD	chr7	107905374	A	G	SNV	GIAHLFKQNKVVHVSGYGKITGKNQVTATK	16.25	8	61	No
P027	LXJI39	MRPL22	chr5	154966728	G	A	SNV	KRIHYHGRGRFGIMEKVY	15.67	3	15	Yes
P027	LXJI41	FCHSD1	chr5	141645037	C	T	SNV	KKALATRALPCPAHMVFRYQAGREDELTIT	14.33	37	62	Yes
P027	LXJI42	DICER1	chr14	95103372	G	A	SNV	TYPDAHEGCLSYMRSKKVS	13.67	20	20	Yes
P027	LXJI43	WBP2	chr17	75855251	T	C	SNV	KKNKNHSEGGGVIVSNTESILMSYDHVELT	13.33	14	103	Yes
P027	LXJI44	NUMBL	chr19	40684451	G	A	SNV	EDVVRKGTCSFPVRYLGH	13	5	23	Yes
P027	LXJI45	NRAS	chr1	114716126	C	T	SNV	TEYKLVVVGADGVGKSALTIQLIQNH	12.67	6	62	No
P027	LXJI48	FBXW7	chr4	152324249	C	T	SNV	LKDNILVSENADSTVKIKK	9.67	6	4	Yes
P027	LXJI49	SORL1	chr11	121605539	A	G	SNV	VKVQVQCLSKAHNTSDFVTLRTPEGLPDA	9	16	72	Yes
P027	LXJI50	MEGF8	chr19	42356790	C	T	SNV	KKGLLGNLYRYSVSEWRWTQMLAGAEDG	9	21	112	Yes
P027	LXJI51B	AGO3	chr1	36027265	A	G	SNV	FRHLKNTYSGLQLIVVILPGKTPVYAK	8	16	72	No
P027	LXJI57	PHTF2	chr7	77940602	C	G	SNV	TSARRARKSEVPHLRLKKVQNIKMWLSLR	7.33	13	67	Yes
P028	YGME01	WASHC1	chr9	17843	C	A	SNV	RPLDERALQEKLKYFPVCVSTKPEP	65.1	23	42	Yes
P028	YGME02	SMAD3	chr15	67187464	G	T	SNV	VNQGFEAVYQLTRMFTIRMSFVKGWGAEYR	41.7	43	85	No
P028	YGME03	FANCA	chr16	89770008	G	A	SNV	KQLLRHQGPSLSVPHVLGLAALA	35.2	29	63	No
P028	YGME27	SMAD4	chr18	51065549	G	A	SNV	KKTVDGYVDPSGGDHFCLGQLSNVHRTEAI	33.3	15	40	Yes
P028	YGME05	SMG7	chr1	183546131	-	A	INDEL	PSLQPPVMQQQPLEKKNEAFSHGA	28.2	9	23	Yes
P028	YGME06	TCF7L2	chr10	113165557	-	A	INDEL	RRKKKVRSLHTRKKK	28	2	0	Yes
P028	YGME07	ZCCHC7	chr9	37357252	-	A	INDEL	DDDNDNLFLIKQRKKKVL	25.8	10	25	Yes
P028	YGME09	ZNF646	chr16	31077837	A	C	SNV	PRKYPNLLALRNHVRVH	23.2	16	25	Yes
P028	YGME10	RNF10	chr12	120576611	-	A	INDEL	SEEKGGKKRKKTETEAPVQHLSRPHQV	19	6	8	Yes
P028	YGME11	AKAP8L	chr19	15380546	T	G	SNV	KSSLMVARSILNNKLLSKKLERYLKGENPF	19	23	111	Yes
P028	YGME12	PRRC2C	chr1	171515796	-	A	INDEL	SQFQQEFPSLQAAGDQEKKRKGNK	18.7	9	24	Yes
P028	YGME13	LRBA	chr4	150849456	A	C	SNV	GGRLPLLSAATSATHELEK	18.7	3	39	Yes
P028	YGME15	WASHC5	chr8	125073158	T	C	SNV	KLMLHTAGSACDPNNKRLR	17.2	10	27	Yes
P028	YGME16	C19orf44	chr19	16501483	-	A	INDEL	KVLLGSLMDSSREKKHESRLQQR	16.7	9	25	Yes
P028	YGME17	MAP3K20	chr2	173198101	-	A	INDEL	FKGLEGLQVAWLVVEKKREINHSKQLPQKF	15.8	18	100	Yes
P028	YGME18	YARS2	chr12	32755234	A	C	SNV	SRQSVQLRLKSPEGRSLAEFFYQVLQAYDF	13.5	19	91	Yes
P028	YGME21B	IER5L	chr9	129177151	T	G	SNV	KGQGAPGPGLASAAGCTRKYYPGQEEK	12.6	25	56	Yes
P028	YGME23	MTHFD1	chr14	64441439	A	C	SNV	TVLMKDAIKPNLLQTLEGTPVFVHAGPFK	11.8	17	77	No
P028	YGME24	RWDD2B	chr21	29019246	T	G	SNV	KKKKIELSMQPWTPGYSSEGATAQETYT	10.6	35	52	Yes
P028	YGME25	NBPF11	chr1	148110458	C	A	SNV	DEGYSTLSIPPEMLASYQSYSSTFHKKK	6	27	79	Yes

## Sheet: Tab S6 Elispot(UC)
Supplementary Table S6. The peak response of each peptide/peptide pool for all evaluable 21 patients
Patient ID	Experimental control / Number of peptide	IFN-γ spots	IFN-γ spots per 105 PBMCs	Response		Patient ID	Experimental control / Number of peptide	IFN-γ spots	IFN-γ spots per 105 PBMCs	Response		Patient ID	Experimental control / Number of peptide	IFN-γ spots	IFN-γ spots per 105 PBMCs	Response
P001	Positive control	56	37.3333	/		P005	Positive control	201	100.5	/		P009	Positive control	450	225	/
		50	33.3333					225	112.5					558	279
	Negative control	0	0	/			Negative control	4	2	/			Negative control	1	0.5	/
		0	0					3	1.5					1	0.5
	07、08、09	1	0.666667	Negative			1	18	9	Weak Positive			01、02、03	39	19.5	Medium Positive
		1	0.666667					13	6.5					33	16.5
	04、05、06	32	21.3333	Medium Positive			2	13	6.5	Weak Positive			04、05、06	61	30.5	Medium Positive
		39	26					21	10.5					32	16
	10、11、12	65	43.3333	Medium Positive			3	26	13	Medium Positive			13、14、15	103	51.5	Medium Positive
		42	28					48	24					83	41.5
	16、17、18	2	1.33333	Negative			4	13	6.5	Weak Positive			16、17	78	39	Medium Positive
		5	3.33333					15	7.5					35	17.5
	25、27、28B	6	2.4	Negative			7	39	19.5	Medium Positive		P010	Positive control	156	78	/
		7	2.8					17	8.5				Negative control	3	1.5	/
	31、33、34	36	24	Medium Positive			8B	26	13	Medium Positive			2	11	5.5	Weak Positive
		48	32					50	25					13	6.5
P002	Positive control	236	118	/			12	26	13	Weak Positive			4	2	1	Negative
		224	112					11	5.5					3	1.5
	Negative control	0	0	/			8B-wild-type	3	1.5	Negative			5	12	6	Weak Positive
		2	1					4	2					11	5.5
	02、05、06	37	18.5	Medium Positive		P006	Positive control	833	277.667	/			7	14	7	Weak Positive
		26	13					815	271.667					12	6
	08、09、10	16	8	Weak Positive			Negative control	1	0.333333	/			12	11	5.5	Weak Positive
		19	9.5					1	0.333333					13	6.5
	11、14、17	27	13.5	Medium Positive			01、02、06	14	4.66667	Weak Positive			14	1	0.5	Negative
		35	17.5					20	6.66667					3	1.5
	19、20、28	24	12	Medium Positive			10、11B、12	17	5.66667	Weak Positive			16	14	7	Weak Positive
		25	12.5					13	4.33333					9	4.5
	29、30	26	13	Medium Positive			24、26、27	16	5.33333	Weak Positive			18	9	4.5	Weak Positive
		23	11.5					13	4.33333					14	7
P003	Positive control	1022	340.667	/			29、30	17	5.66667	Weak Positive			19	1	0.5	Negative
		1079	359.667					12	4					1	0.5
	Negative control	3	1	/		P007	Positive control	62	31	/			21	15	7.5	Weak Positive
	02、03、04	247	82.3333	Strong Positive				59	29.5					8	4
		289	96.3333				Negative control	4	2	/			22	2	1	Negative
	05、06、07B	186	62	Strong Positive				0	0					1	0.5
		240	80				01、03	10	5	Weak Positive			25	14	7	Weak Positive
	14、15、16	319	106.333	Strong Positive				11	5.5					9	4.5
		356	118.667				04、08	12	6	Weak Positive			26	4	2	Negative
	37、50	348	116	Strong Positive				9	4.5					1	0.5
		394	131.333				10、12	10	5	Weak Positive		P011	Positive control	1734	693.6	/
P004	Positive control	212	106	/				12	6					1738	695.2
		212	106				13、14	10	5	Weak Positive			Negative control	3	1.2	/
	Negative control	52	26	/				11	5.5				01、06、08	5	2	Negative
		73	36.5				16、21	18	9	Weak Positive			09、13、14	5	2	Negative
	02B、04、05B	318	159	Strong Positive				5	2.5				15、19、23	7	2.8	Negative
		337	168.5				22、23	12	6	Weak Positive			24、31、32	0	0	Negative
	10B、13、14	274	137	Strong Positive				11	5.5				35、36、37	2	0.8	Negative
		328	164				24、25	12	6	Weak Positive		P012	Positive control	759	379.5	/
	17B、23B、48	197	98.5	Strong Positive				9	4.5					816	408
		279	139.5			P008	Positive control	94	47	/			Negative control	0	0	/
	56、57、58	232	116	Strong Positive				55	27.5					0	0
		262	131				Negative control	8	4	/			01、02B、04	122	48.8	Strong Positive
	59、60、61	187	93.5	Strong Positive				17	8.5					156	62.4
		230	115				02、03、05	658	219.333	Strong Positive			08、10、11	112	44.8	Medium Positive
	63、64	269	134.5	Strong Positive				621	207					101	40.4
		371	185.5				13、14、21	649	216.333	Strong Positive			12、16、17	101	40.4	Medium Positive
								649	216.333					65	26
							24、25、26	615	205	Strong Positive			18、19、20	127	50.8	Medium Positive
								623	207.667					93	37.2
							27、28、29	624	208	Strong Positive			21、24、25	116	46.4	Medium Positive
								666	222					59	23.6
							31、32、33	667	222.333	Strong Positive
								644	214.667
Supplementary Table S6 Cont. The peak response of each peptide/peptide pool for all evaluable 21 patients
Patient ID	Experimental control / Number of peptide	IFN-γ spots	IFN-γ spots per 105 PBMCs	Response		Patient ID	Experimental control / Number of peptide	IFN-γ spots	IFN-γ spots per 105 PBMCs	Response		Patient ID	Experimental control / Number of peptide	IFN-γ spots	IFN-γ spots per 105 PBMCs	Response		Patient ID	Experimental control / Number of peptide	IFN-γ spots	IFN-γ spots per 105 PBMCs	Response
P013	Positive control	53	26.5	/		P016	Positive control	1123	561.5	/		P018	Positive control	1114	557	/		P020	Positive control	238	119	/
		50	25					1103	551.5					1103	551.5					240	120
	Negative control	3	1.5	/			Negative control	3	1.5	/			Negative control	1	0.5	/			Negative control	5	2.5	/
		2	1					2	1					0	0					2	1
	1	10	5	Weak Positive			1	2	0.606061	Negative			1	6	3	Weak Positive			6	8	4	Weak Positive
		12	6					3	0.909091					14	7					16	8
	4	13	6.5	Weak Positive			2	1	0.30303	Negative			2	7	3.5	Weak Positive			7	178	89	Strong Positive
		10	5					0	0					11	5.5					175	87.5
	5	12	6	Weak Positive			3	2	0.606061	Negative			3	13	6.5	Weak Positive			12	78	39	Strong Positive
		10	5					1	0.30303					16	8					132	66
	7	12	6	Weak Positive			4	0	0	Negative			5	10	5	Weak Positive			14	17	8.5	Weak Positive
		10	5					1	0.30303					8	4					18	9
	8	11	5.5	Weak Positive			7	1	0.30303	Negative			6	11	5.5	Weak Positive			17	25	12.5	Weak Positive
		11	5.5					1	0.30303					9	4.5					18	9
	9	15	7.5	Weak Positive			12	0	0	Negative			8	8	4	Weak Positive			18	129	64.5	Medium Positive
		16	8					0	0					11	5.5					20	10
	10	14	7	Weak Positive			14	2	0.606061	Negative			9	10	5	Weak Positive			21	20	10	Weak Positive
		9	4.5					1	0.30303					8	4					10	5
	11	13	6.5	Weak Positive			17	3	0.909091	Negative			12	11	5.5	Weak Positive			7-Wild Type	4	2	Negative
		9	4.5					0	0					9	4.5					3	1.5
	12	16	8	Weak Positive			19	1	0.30303	Negative			13	12	6	Weak Positive			12-Wild Type	3	1.5	Negative
		10	5					0	0					9	4.5					5	2.5
	14	14	7	Weak Positive			20	1	0.30303	Negative			14	10	5	Weak Positive		P021	Positive control	223	111.5	/
		13	6.5					0	0					9	4.5					269	134.5
	15	19	9.5	Weak Positive			21	1	0.30303	Negative			20	8	4	Weak Positive			Negative control	3	1.5	/
		13	6.5					3	0.909091					10	5					2	1
	16	18	9	Weak Positive			22	2	0.606061	Negative			21	15	7.5	Weak Positive			2	12	6	Weak Positive
		14	7					2	0.606061					17	8.5					13	6.5
	17	13	6.5	Weak Positive			23	0	0	Negative			22	13	6.5	Weak Positive			5	10	5	Weak Positive
		14	7					1	0.30303					16	8					12	6
	19	15	7.5	Weak Positive			24	1	0.30303	Negative			24	27	13.5	Weak Positive			11	8	4	Weak Positive
		19	9.5					0	0					11	5.5					14	7
P015	Positive control	857	428.5	/			25	1	0.30303	Negative			26	7	3.5	Weak Positive			12	10	5	Weak Positive
		789	394.5					3	0.909091					11	5.5					16	8
	Negative control	3	1.5	/			27	2	0.606061	Negative			27	10	5	Weak Positive			18	10	5	Weak Positive
		5	2.5					1	0.30303					8	4					12	6
	1	20	10	Weak Positive			28	2	0.606061	Negative			28	8	4	Weak Positive			19	10	5	Weak Positive
		22	11					0	0					11	5.5					12	6
	2	19	9.5	Weak Positive		P017	Positive control	188	94	/			29	16	8	Weak Positive		P022	Positive control	136	68	/
		20	10				Negative control	25	7.57576	/				19	9.5					140	70
	3	13	6.5	Weak Positive			2	46	13.9394	Weak Positive		P019	Positive control	761	380.5	/			Negative control	7	3.5	/
		12	6					44	13.3333					681	340.5					6	3
	4	25	12.5	Weak Positive			3	50	15.1515	Weak Positive			Negative control	33	16.5	/			5	38	19	Medium Positive
		17	8.5					48	14.5455					40	20					18	9
	6	26	13	Weak Positive			4	42	12.7273	Weak Positive			3	101	50.5	Medium Positive			9	154	77	Strong Positive
		14	7					36	10.9091					105	52.5					96	48
	7	17	8.5	Weak Positive			6	38	11.5152	Weak Positive			4	70	35	Medium Positive			10	37	18.5	Medium Positive
		12	6					41	12.4242					63	31.5					42	21
	9	30	15	Weak Positive			7	45	13.6364	Weak Positive			6	83	41.5	Medium Positive			13	16	8	Weak Positive
		19	9.5					34	10.303					89	44.5					18	9
	10	14	7	Weak Positive			8	43	13.0303	Weak Positive			12	64	32	Medium Positive			16	15	7.5	Weak Positive
		11	5.5					36	10.9091					58	29					20	10
	12	11	5.5	Weak Positive			9	45	13.6364	Weak Positive			13	62	31	Medium Positive			24	115	57.5	Strong Positive
		14	7					55	16.6667					77	38.5					122	61
	15	11	5.5	Weak Positive			10	28	8.48485	Negative			14	71	35.5	Medium Positive			9-wild-type	7	3.5	Negative
		19	9.5					19	5.75758					50	25					9	4.5
	16	12	6	Weak Positive			11	48	14.5455	Weak Positive			16	65	32.5	Medium Positive			24-wild-type	6	3	Negative
		13	6.5					55	16.6667					65	32.5					8	4
	18	14	7	Weak Positive			13	28	8.48485	Weak Positive			19	50	25	Negative
		25	12.5					52	15.7576					38	19
	19	14	7	Weak Positive			16	18	5.45455	Negative			20	72	36	Medium Positive
		23	11.5					26	7.87879					88	44
	20	14	7	Weak Positive			18	21	6.36364	Negative			3-wild-type	35	17.5	Negative
		16	8					37	11.2121					38	19
							19	33	10	Weak Positive
								46	13.9394
							26	47	14.2424	Weak Positive
								41	12.4242

## Sheet: Tab S7 TCR(UC)
Supplementary Table S7. Proportion of all TCR clones' abundance that are in top 0.5% during the treatment
Patient ID	CDR3 AA Squence	Clone Frequency (%)
		Baseline	Post vaccination timepoint 1	Post vaccination timepoint 2	Post vaccination timepoint 3	Post vaccination timepoint 4	Post vaccination timepoint 5	Post vaccination timepoint 6
P001	CASSFSQVLNEQFF	1.69	0.91	0.25	1.59	2.36	-	-
P001	CSANHPTSFYNEQFF	0	1.09	0	0	0	-	-
P001	CASARRTGENTGELFF	0	0.01	1.01	0	0	-	-
P001	CASSPEIYRDESYNEQFF	0.4	0	0	0.45	0.96	-	-
P001	CASSLQENTEAFF	0.56	1.15	0.45	0.46	0.7	-	-
P001	CASSAPGTHDQETQYF	0.02	0.3	0.55	0.03	0.03	-	-
P001	CASRGGSYEQYF	1.22	2.03	0.39	1.17	0.88	-	-
P001	CASSHGTSNEQFF	5	2.64	1.1	3.28	2.61	-	-
P001	CASSRQRTETQYF	0	1.03	0	0	0	-	-
P001	CAISDVVNEQFF	0.72	0.77	0.13	0.6	0.53	-	-
P001	CASSQENRGSCEQYF	0.18	1.34	0.61	0.25	0.13	-	-
P001	CASSPTDPPAITDTQYF	0.54	0	0.02	0.17	0.02	-	-
P001	CASSLTVNEKLFF	0.52	0.5	0.13	0.64	0.74	-	-
P001	CASVQRRSSYEQYF	0.29	0	0.64	0.31	0.24	-	-
P001	CASSYTWTGSPAFF	8.34	12.12	7.56	5.29	2.53	-	-
P001	CASTLTSGSSYEQYF	0.02	0.21	1.41	0.01	0.01	-	-
P001	CASSFLNNEQFF	0.39	1.34	0.66	0.34	0.34	-	-
P001	CASSSGEDEQFF	0.25	0.01	0.9	0.28	0.17	-	-
P001	CASSARLVSDTQYF	0.74	0.34	0.26	0.6	0.8	-	-
P001	CSASGFGSRGNTEAFF	0.23	0.13	0.35	0.2	0.61	-	-
P001	CASSYQTGGSFGAFF	0.01	0.01	4.54	0.01	0	-	-
P001	CASKIGGDGYTF	0.04	0.01	0.84	0.01	0.01	-	-
P001	CASSQDLAGVNTEAFF	0	0	0.98	0	0	-	-
P001	CASSFYINSYEQYF	0.1	0.69	0.15	0.15	0.12	-	-
P001	CASTDRFTDTQYF	0	0	0.58	0	0	-	-
P001	CASSPAPGNEQFF	1.75	0.49	0.43	1.56	1.81	-	-
P001	CAISDLPGGSNQPQHF	0.01	0	0.58	0	0	-	-
P001	CASSSPDREEEREPDTQYF	0.01	0.01	1.44	0.01	0	-	-
P001	CASSLKGVIGLGSNQPQHF	0.32	0.06	0.86	0.23	0.09	-	-
P001	CASSFTQTPRWDEQYF	5.06	1.12	0.66	3.23	1.42	-	-
P001	CASSEGGGLSETQYF	0.6	0.01	0.01	0.4	0.13	-	-
P001	CASSYSDRNTEAFF	0	0	0.58	0	0	-	-
P001	CASSVEGKTEAFF	0.41	0.78	0.4	0.39	0.24	-	-
P001	CASSFYPGSSYNEQFF	0	0.01	0.63	0	0	-	-
P001	CSARDYRAPSLYSPLHF	0.44	0.42	0.73	0.16	0.24	-	-
P001	CSARVDGRESWEQYF	0	1.01	0	0	0	-	-
P001	CASSLVGTGTGELFF	0.76	0.05	0.08	0.42	0.39	-	-
P001	CASKLSGTSGRNEQFF	12.77	15.13	2.09	15.71	19.17	-	-
P001	CASSLAGQPNEKLFF	0	0	0.67	0	0	-	-
P002	CATSRDAGETQYF	2.7	1.7	2.11	-	-	-	-
P002	CASSLGTGGSYNEQFF	0.55	0.34	0.93	-	-	-	-
P002	CSARDEGDTEAFF	0.78	0.72	0.23	-	-	-	-
P002	CASSQGPASTDTQYF	0.38	0.24	0.9	-	-	-	-
P002	CASSPSPGTGVEQYF	0.28	0.58	0.34	-	-	-	-
P002	CASSFDAGNTEAFF	0.53	0.34	0.59	-	-	-	-
P002	CASSQVQGNPSGEQYF	0	0	0.76	-	-	-	-
P002	CASSQDAADRGSTVQYF	0	3.51	0.67	-	-	-	-
P002	CASSIEGTEAFF	0.2	0.55	0.95	-	-	-	-
P002	CASRGQPGQSYTQYF	0	0.68	0.17	-	-	-	-
P002	CATGDSGYYNEQFF	0	0	0.83	-	-	-	-
P003	CASSWSGSDEQYF	8.11	2.95	2.54	2.44	-	-	-
P003	CATSDPLAAAYEQYF	1.53	0.61	0.65	0.52	-	-	-
P003	CASSLDGKGYTF	0.96	0.32	0.25	0.2	-	-	-
P003	CASSLTSGTGTYEQYF	2.93	1.08	1.14	1.07	-	-	-
P003	CASTWTGGDEQFF	0.53	0.22	0.26	0.23	-	-	-
P003	CASSPPSQGSNTEAFF	1.69	0.56	0.96	0.77	-	-	-
P003	CASSLRVVGGADEQYF	0.82	0.2	0.03	0.02	-	-	-
P003	CASSLARRDTQYF	1.53	0.51	0.6	0.47	-	-	-
P003	CATSAGTGGGDLKNIQYF	0.92	0.34	0.35	0.32	-	-	-
P003	CASSASAWDSPLHF	2.83	1.04	0.89	0.7	-	-	-
P003	CASSTRLAGGTDTQYF	4.02	1.6	1.88	1.85	-	-	-
P003	CASSRRDSSYNEQFF	0.69	0.24	0.29	0.22	-	-	-
P004	CASSWSGSDEQYF	0.53	0	0	0.01	0	0	0
P004	CASSQDSTGAVNEQFF	3.59	0.62	0.74	0.74	1.87	0.94	7
P004	CAWSVGKYGDTQYF	2.02	0.3	0.43	0.96	1.96	1.27	5.25
P004	CASSQGPTYYGYTF	0.56	0.1	0.13	0.14	0.16	0.05	0.3
P005	CASSWSGSDEQYF	0.53	0	0	0.01	0	0	0
P005	CASSQDSTGAVNEQFF	3.59	0.62	0.74	0.74	1.87	0.94	7
P005	CAWSVGKYGDTQYF	2.02	0.3	0.43	0.96	1.96	1.27	5.25
P005	CASSFITEAKNIQYF	0	0.65	0.01	0	0.01	0	0
P005	CASSQGPTYYGYTF	0.56	0.1	0.13	0.14	0.16	0.05	0.3
P006	CASSPDRGVNTEAFF	0.33	0.54	0.6	-	-	-	-
P006	CARSSSGKLGTRNEQFF	0.37	2.87	1.24	-	-	-	-
P006	CASSQEDASGGNTQYF	0.33	0.88	0.76	-	-	-	-
P006	CASSLANWGDTQYF	0.41	0.33	0.55	-	-	-	-
P006	CASSSGDTQYF	0.96	0.27	0.67	-	-	-	-
P006	CASSLEQRARDTQYF	0.53	0.25	0.32	-	-	-	-
P006	CASSLEGADNEQFF	0.75	0.46	0.67	-	-	-	-
P006	CASSYPPSPADF	1.08	0.57	1.14	-	-	-	-
P006	CASSVGSSPDTQYF	0.62	0.85	0.58	-	-	-	-
P006	CASSYQTGAAYGYTF	0.98	1.18	1.52	-	-	-	-
P006	CASKHSSYNEQFF	1.49	3.38	2.13	-	-	-	-
P006	CASSAGQVFF	1.07	1.68	1.53	-	-	-	-
P006	CASSLVGTQETQYF	1	0.76	1.32	-	-	-	-
P006	CSALPTSGGDEQFF	42.57	27.3	33.3	-	-	-	-
P006	CASSQDIAGVNTGELFF	0.7	1.05	1.32	-	-	-	-
P006	CASSFRVGELFF	2.15	3.39	2.22	-	-	-	-
P007	CASSPATGFSLLSSYEQYF	0.7	0.4	0.49	0.58	-	-	-
P007	CASSFGLAGVNEQFF	0.54	0.41	0.52	0.34	-	-	-
P007	CASSGTSGSSYEQYF	1.72	1.58	1.4	1.41	-	-	-
P007	CASSRTLELFF	0.65	0.45	0.39	0.54	-	-	-
P007	CATPDPEQETQYF	0.54	0.47	0.45	0.39	-	-	-
P007	CASSPSGSSGNTIYF	1.29	1.06	1.22	1.06	-	-	-
P007	CASSRDGSSYNEQFF	2.48	2.07	2.49	1.95	-	-	-
P007	CASSAGDRGINSPLHF	0.89	0.55	0.43	0.72	-	-	-
P007	CASSLTSGYNEQFF	5.24	3.57	3.62	2.87	-	-	-
P007	CASAGQGTYEQYF	0.9	0.57	0.52	0.38	-	-	-
P007	CASSDWDSTDTQYF	0.7	0.45	0.34	0.4	-	-	-
P007	CASSFSLAEPRYEQYF	0.55	0.54	0.7	0.34	-	-	-
P007	CASSLTGSLVEQFF	0.57	0.49	0.74	0.51	-	-	-
P007	CASSPGQGEKLFF	1.39	0.61	1.04	0.98	-	-	-
P007	CASRPIRGFYEQYF	1.95	1.57	1.51	1.4	-	-	-
P008	CASSWSGSDEQYF	0.53	0	0	0.01	0	0	0
P008	CASSQDSTGAVNEQFF	3.59	0.62	0.74	0.74	1.87	0.94	7
P008	CAWSVGKYGDTQYF	2.02	0.3	0.43	0.96	1.96	1.27	5.25
P008	CASSFITEAKNIQYF	0	0.65	0.01	0	0.01	0	0
P008	CASSQGPTYYGYTF	0.56	0.1	0.13	0.14	0.16	0.05	0.3
P009	CASSSRLAGGTDTQYF	0.58	0.53	0.52	0.45	0.45	0.47	-
P009	CASSLFTGGEETQYF	0.77	0.7	0.69	0.62	0.6	0.61	-
P009	CASSAWTASTDTQYF	0.82	0.73	0.52	0.56	0.5	0.67	-
P009	CASSSGENQPQHF	0.59	0.65	0.86	0.76	0.55	0.2	-
P009	CASSSRTGAYNEQFF	1.49	1.89	0.87	1.51	0.76	1.59	-
P009	CASSLQGTSAQETQYF	0.49	0.43	0.41	0.36	0.4	0.7	-
P009	CASSSLTGFLNTEAFF	3.41	4.09	3.04	4.15	2.6	4.1	-
P009	CASSLPSDRYNEQFF	0.39	0.38	0.21	0.31	0.2	0.52	-
P009	CSVEEGGLMNTEAFF	7.2	8.78	5.47	6.07	3.22	8.17	-
P009	CASSYSLQGPLRF	1.31	1.3	1.1	1.28	0.91	0.98	-
P009	CASSSPLAENTDTQYF	1.97	1.46	0.86	1.53	1.18	1.91	-
P009	CASSSRLAGGSNEQYF	0.56	0.6	0.61	0.48	0.45	0.37	-
P009	CSASYDSGTQETQYF	0.97	1.21	0.73	1.11	0.74	1.12	-
P009	CSVEGDRGRSETQYF	0.76	0.84	0.37	0.58	0.33	1.03	-
P009	CSAVSDRDFAGELFF	0.78	0.6	0.37	0.46	0.41	0.58	-
P009	CASSSSQADTGELFF	0.49	0.39	0.42	0.37	0.53	0.62	-
P009	CAISTGDSNQPQHF	0.54	0.71	1.04	0.4	0.58	0.26	-
P009	CASSVEVMVSSGNTIYF	1.15	0.84	0.57	0.74	0.68	1.1	-
P009	CSARDYKGAVFTEAFF	0.51	0.36	0.33	0.39	0.36	0.59	-
P009	CASSQGSGGGLNIQYF	1.16	0.93	0.52	0.9	0.69	2.03	-
P009	CASSLQAGANEQFF	4.35	5.28	2.87	4.16	2.82	5.07	-
P009	CASSFLGEQYF	2.63	4.11	2.05	3.04	1.4	3.19	-
P010	CASSLVSGSTYNEQFF	0	0	0	1.47	-	-	-
P010	CASREPGQRQETQYF	0	0	0	1.59	-	-	-
P010	CATSVGAYGYTF	0.7	0.49	0.55	0	-	-	-
P010	CASSLTDRAGEQYF	0.75	0.95	0.83	0	-	-	-
P010	CASSAEQVARGKQYF	1.07	0.87	0.95	0	-	-	-
P010	CASSVGDEQFF	0	0	0	0.53	-	-	-
P010	CASRYGPATEAFF	0.51	0.52	0.37	0	-	-	-
P010	CASSSWTDTGELFF	0.82	0.81	0.81	0	-	-	-
P010	CASSPSFLAGGPTDTQYF	0	0	0	1.33	-	-	-
P010	CASSFGTSSEQYF	0.26	0.38	1.03	0	-	-	-
P010	CASSYSVVGRHNEQFF	0.56	0.77	0.8	0	-	-	-
P010	CASSLEGGVRTQYF	3.26	3.78	3.53	0	-	-	-
P010	CASSLGLGTEAFF	1.19	0.74	0.76	0	-	-	-
P010	CASSPPEGVLDTQYF	0	0	0	0.66	-	-	-
P010	CASSLARGIQTEAFF	0	0	0	0.59	-	-	-
P010	CASSRQGPTYEQYF	0	0	0	2	-	-	-
P010	CASSLDQGYNSPLHF	1.68	2.16	1.89	0	-	-	-
P010	CASSLVAGSYYEQYF	0	0	0	2.02	-	-	-
P010	CSVRTGGETQYF	0	0	0	3.2	-	-	-
P010	CATSDTLWTGESNQPQHF	0	0	0	2.94	-	-	-
P010	CASSQDWGGDTEAFF	3.05	2.76	3.02	0	-	-	-
P010	CATSAPLLAGEDNEQFF	0.92	0.77	0.74	0	-	-	-
P010	CASSDILTGMLEQYF	1.72	1.89	2.49	0	-	-	-
P010	CSAGADNQPQHF	1.45	0.72	0.81	0	-	-	-
P010	CSVGRLEGETQYF	1.64	1.36	1.33	0	-	-	-
P010	CSALPGTALRETQYF	0	0.87	0.02	0	-	-	-
P010	CASNGFRDRVDNEQFF	0	0	0	0.65	-	-	-
P010	CSAAGEKVLDTQYF	3.96	2.54	2.85	0	-	-	-
P011	CASSLETQPSGANVLTF	0.06	0.05	0.01	0.74	-	-	-
P011	CASRSKTDSGTSVHEQYF	0.67	0.67	2.08	1.24	-	-	-
P011	CASSVSSLTPYNEQFF	0.34	0.21	0.68	0.41	-	-	-
P011	CASSPWASTNEKLFF	0.41	0.71	1.04	1.14	-	-	-
P011	CASSYEYEQYF	0.24	0.24	0.55	0.5	-	-	-
P011	CSARDAEGSYNEQFF	0.05	0.16	1.38	0.5	-	-	-
P011	CASRGDSSYEQYF	0.64	0.75	1.02	1.53	-	-	-
P011	CASAGYNTEAFF	2.05	0.92	2.02	0.93	-	-	-
P011	CASSYGNTEAFF	0.86	0.56	1.02	0.89	-	-	-
P011	CAISKTGRETNTDTQYF	0.05	0.96	0.38	0.45	-	-	-
P011	CASRIRLGSGELFF	0.26	0.57	0.67	1.03	-	-	-
P011	CASSFSGSGYGYTF	1.06	1.15	1.93	1.31	-	-	-
P011	CSVPSTRTGSNTEAFF	0.15	0.17	0.59	0.41	-	-	-
P011	CASSQSLAGVFPNEQFF	1.83	1.56	3.74	2.47	-	-	-
P011	CASSRTLELFF	0.09	1.02	1.38	0.58	-	-	-
P011	CASSTGTGYNEQFF	0.61	0.52	0.82	0.51	-	-	-
P011	CASSLWSATNEKLFF	0.73	0.65	1.98	1.33	-	-	-
P011	CASSLFISDGQYF	0.14	2.48	1.5	1.27	-	-	-
P012	CASSVKEGVGDTGELFF	0.68	0.45	0.34	0.28	0.21	0.12	-
P012	CASSQEPVREQFF	0.75	0.39	0.54	0.73	0.8	0.83	-
P012	CASSQGGKGTEAFF	2.63	1.46	1.67	2.13	1.72	1.26	-
P012	CATRLAGGPGNEQFF	0.6	0.6	1.51	1.45	1.52	0.88	-
P012	CATSLQGNQPQHF	7.99	4.57	4.98	4.85	6.01	3.21	-
P012	CASSSPGGAPSGANVLTF	6.87	3.71	3.03	6.25	5.38	4.96	-
P012	CASSYQGSTEAFF	1.99	1.97	3.4	3.39	3.15	2.57	-
P012	CATSDPLTASYEQYF	1.06	0.82	1.4	1.65	2.07	1.39	-
P012	CATSDPNNEAFF	0.5	0.25	0.3	0.6	0.84	0.55	-
P012	CSVEVYYEQYF	1.06	0.9	1.43	0.4	0.28	0.22	-
P012	CASSLEQETQYF	0.71	0.68	0.9	2.87	2.32	1.6	-
P012	CASSQDGATNQPQHF	5.05	2.51	2.6	3.76	3.37	2.07	-
P012	CASSHRDNEQFF	0.89	0.56	0.67	0.56	0.5	0.38	-
P012	CASSFQGYTEAFF	0.48	0.38	0.22	0.58	0.6	0.53	-
P012	CASTQGGLLNWDTEAFF	0.11	0.25	0.08	0.58	0.3	0.21	-
P012	CASVGASEQETQYF	1.66	1.39	0.82	1.93	1.63	1.51	-
P012	CASSASNTEAFF	2.25	1.47	1.61	1.62	1.67	1.49	-
P012	CAWSVGGNTEAFF	0.54	0.68	0.43	0.84	0.53	0.39	-
P012	CSARDRVGNTIYF	1.56	0.82	1.12	0.56	0.69	0.42	-
P012	CASSLEAGGPPEETQYF	2.24	1.26	0.53	2.07	1.99	1.14	-
P012	CASSPSDGELFF	1.76	0.8	0.79	0.98	1.11	0.78	-
P012	CASSGSNTEAFF	1.18	0.56	0.66	0.8	0.8	0.48	-
P012	CSVEVGGKATEAFF	0.63	0.57	0.7	0.26	0.2	0.25	-
P012	CASRGRGGHTEAFF	0.34	0.63	0.3	2.88	1.69	1.28	-
P012	CASRGTRYEQYF	0.75	0.41	0.27	0.23	0.16	0.12	-
P012	CASSLRGNEQFF	0.13	0.1	0.16	0.19	0.19	0.69	-
P013	CASSPDVGGRHTDTQYF	0.9	0.96	0.99	0.73	-	-	-
P013	CASSRDGRDGEQFF	0	7.77	0.01	0	-	-	-
P013	CASSPTGTSGSGNEQFF	0.69	1.71	1.15	1.61	-	-	-
P013	CASSSGQRGTQYF	0.59	0.98	1.02	0.74	-	-	-
P013	CATSRSEAQPQHF	0.97	1.58	0.58	0.47	-	-	-
P013	CASSLSGRDGEQFF	0	1.64	0	0	-	-	-
P013	CASSYSRGGAGQETQYF	8.34	7.98	6.92	4.95	-	-	-
P013	CASSRRDPRD	0	0	0	1.56	-	-	-
P013	CSARELGTSGGYNEQFF	0	0	0	0.5	-	-	-
P013	CASSLVARGKRSWDEQFF	1.99	3.48	3.22	4.15	-	-	-
P013	CSVETPGTSGRYEQFF	1.09	2.83	0.78	0.55	-	-	-
P013	CASSFEAQWGTRGEDTQYF	0.58	1.02	0.47	1.06	-	-	-
P013	CATSRDRAGRETQYF	0.68	1.52	0.77	0.62	-	-	-
P013	CATKTLRNTGELFF	1.16	1.83	1.69	0.85	-	-	-
P013	CSVEGSNTDTQYF	0	0	0.58	0	-	-	-
P013	CASSFGGPGELFF	0.43	0.67	0.24	0.11	-	-	-
P013	CASSLTDQTYEQYF	0.7	1.31	0.91	1.53	-	-	-
P013	CASSYGKNTGELFF	0.2	0.69	0.19	0.06	-	-	-
P013	CAWSVQGSGELFF	0	0	0	0.87	-	-	-
P013	CASSFSGSDEQYF	0.16	0.68	0.13	0.04	-	-	-
P013	CASRDTSRQVRDEQFF	1.48	0.15	0.03	0.02	-	-	-
P013	CASSTSGLAAYEQYF	0.48	1.07	1.12	1.49	-	-	-
P013	CASSLGRDRVTDEQYF	0	0	0.56	0	-	-	-
P013	CATSREEADEQYF	0.49	1.1	0.33	0.18	-	-	-
P013	CSVAGVVNEQFF	0.95	0.92	0.42	0.52	-	-	-
P013	CASSLGLANEQYF	0	0	0	1.75	-	-	-
P013	CAISDGGSSYNEQFF	0.26	0.35	0.4	0.74	-	-	-
P014	CASSLEGHNEQFF	3.27	-	-	-	-	-	-
P014	CASSYSTGTAYEQYF	0.51	-	-	-	-	-	-
P014	CSAKQGAVNEQYF	0.57	-	-	-	-	-	-
P014	CASSPFRLSGELFF	0.6	-	-	-	-	-	-
P014	CASSHPGGHHYGYTF	0.77	-	-	-	-	-	-
P014	CASSPRSAGGGNEQFF	0.75	-	-	-	-	-	-
P014	CAISRDNPWSEQYF	1.19	-	-	-	-	-	-
P014	CATSRFAGEEQFF	1.15	-	-	-	-	-	-
P014	CASEDTGELFF	3.32	-	-	-	-	-	-
P015	CASSYRGGTEAFF	0.99	0.87	1.27	1.12	0	-	-
P015	CASSLDWGITYEQYF	0	0	0	0	0.76	-	-
P015	CSVMEHTGSSYNEQFF	0	0	0	0	2.48	-	-
P015	CSARGPGQDYNEQFF	0.36	0.56	0.24	0.72	0	-	-
P015	CASSLAGYYEQYF	0	0	0	0	0.85	-	-
P015	CASSYRDSWGTEAFF	1.23	1.07	1.55	1.08	0	-	-
P015	CASSLADSYEQYF	1.11	1.45	1.13	1.21	0	-	-
P015	CASSFQGQGSGEQYF	0.42	0.38	0.55	0.42	0	-	-
P015	CASNLRDLYEQYF	0	0	0	0	1.5	-	-
P015	CASSYLAERSYNEQFF	0	0	0	0	1.88	-	-
P015	CASSQDQGGERYYGYTF	0	0	0	0	0.81	-	-
P015	CASSRRTSGIDNEQFF	0	0	0	0	0.89	-	-
P015	CASSEGTSGFSYEQYF	0	0	0	0	1.4	-	-
P015	CSVDWGQGNTEAFF	0.59	0.64	0.39	0.43	0	-	-
P015	CSARDRRVSYEQYF	1.03	1.25	1.31	1.68	0	-	-
P015	CASSREGSNQPQHF	0	0	0	0	3.76	-	-
P015	CATSRGTVSYEQYF	0	0	0	0	1.05	-	-
P015	CAWSQFTDTQYF	1.04	0.87	1.22	0.84	0	-	-
P015	CASSPPSGRARSYEQYF	0.45	0.37	0.81	0.17	0	-	-
P015	CASSYSYLAGHEQYF	1.26	1.28	1.68	0.88	0	-	-
P015	CASSQTTSGYTF	0	0	0	0	3	-	-
P015	CASSLGVRSTATNEKLFF	0	0	0	0	0.65	-	-
P015	CASSLLQGTGELFF	0	0	0	0	0.56	-	-
P015	CASSQDDPLADTQYF	0.49	0.55	0.45	0.2	0	-	-
P015	CASSETGGTYEQYF	0	0	0	0	2.74	-	-
P015	CSATDPISFYNEQFF	0	0	0	0	1.44	-	-
P015	CASSLTGLAGDEQYF	0	0	0	0	0.58	-	-
P016	CASSDPDDEMNTEAFF	3.04	3.25	3.29	-	-	-	-
P016	CASSLGSADTQYF	20.38	13.09	13.04	-	-	-	-
P016	CASSLGIGYEQYF	2.47	2.26	2.09	-	-	-	-
P016	CASSPVIGSSGANVLTF	5.05	3.8	5.18	-	-	-	-
P016	CASSKRAGVATDTQYF	0.6	0.46	0.3	-	-	-	-
P016	CAWDLGQVGWEQYF	0.56	0.49	0.39	-	-	-	-
P016	CASSLAGGSSYEQYF	1.21	1.06	1.29	-	-	-	-
P016	CASSQGHGSQPQHF	2.56	2.55	3.81	-	-	-	-
P016	CASSFPSAGQETQYF	1.8	1.7	2.93	-	-	-	-
P016	CASSLGLHYEQYF	0.97	1.11	1.34	-	-	-	-
P016	CASSVVPGPWGAFF	1	0.91	0.84	-	-	-	-
P016	CASSEGLAGGHTGELFF	0.54	0.45	0.48	-	-	-	-
P016	CASSLAASEDTQYF	4.66	4.84	10.71	-	-	-	-
P017	CSADPGEASTDTQYF	0.48	0.63	0.56	0.44	-	-	-
P017	CASSLEQAARADTQYF	1.03	1.13	1.24	1.17	-	-	-
P017	CASSPSSVGIQYF	4.73	3.11	2.85	5.88	-	-	-
P017	CASSASLLAGGLETQYF	0.02	0.02	0	0.5	-	-	-
P017	CASSLTGGGSPLHF	0.84	0.53	0.41	0.59	-	-	-
P017	CASSLVGVGEQFF	1.89	2.51	2.33	2.43	-	-	-
P017	CSVDPAFGQETQYF	0.73	0.48	0.41	0.51	-	-	-
P017	CASRGTYYEQYF	1	0.81	0.83	0.92	-	-	-
P017	CASSRGTSNEQYF	1.8	1.82	1.83	1.74	-	-	-
P017	CASSLEQGARTDTQYF	1.27	1.44	1.39	1.21	-	-	-
P017	CSARGAGGSSGVLEQYF	0.02	0.02	0.01	0.52	-	-	-
P017	CASSLEQGARSSQYF	0.51	0.54	0.58	0.77	-	-	-
P017	CASRARGTATDTQYF	0.5	0.41	0.49	0.76	-	-	-
P017	CASSLAGAGNTEAFF	0.03	0.01	0.02	0.53	-	-	-
P018	CASSGGEGYNEQFF	0.54	0.33	-	-	-	-	-
P018	CASRDSYNEQFF	1.73	1.62	-	-	-	-	-
P018	CASSPVGGVEKLFF	8.39	7.95	-	-	-	-	-
P018	CASSLGMGAAYEQYF	0.95	0.8	-	-	-	-	-
P018	CATVDGRGTGELFF	0.74	1.58	-	-	-	-	-
P018	CAWTPGFSDTQYF	0.4	0.51	-	-	-	-	-
P018	CASSFKGYETQYF	13.74	9.86	-	-	-	-	-
P018	CASSASAVVTGELFF	4.37	10.07	-	-	-	-	-
P018	CASGRPGYEQYF	0.63	0.59	-	-	-	-	-
P018	CASSLAQGQGDYEQYF	1.61	1.11	-	-	-	-	-
P019	CASSYLLPDREGQPQHF	1.05	1.01	-	-	-	-	-
P019	CASSPQSGIGEQYF	0.91	0.78	-	-	-	-	-
P019	CASRPPGTNTGELFF	1.25	0.98	-	-	-	-	-
P019	CASSFRADTQYF	0.68	1.24	-	-	-	-	-
P019	CASSPRQGETQYF	0.96	0.94	-	-	-	-	-
P019	CATGDLEGTEAFF	0.29	0.71	-	-	-	-	-
P019	CASSQAGDPSNQPQHF	1.35	2.81	-	-	-	-	-
P019	CAKNGTGGLNEQFF	1.85	1.16	-	-	-	-	-
P019	CASSLSREYTGELFF	0.94	0.27	-	-	-	-	-
P019	CASSPEGQPRETQYF	1.21	1.45	-	-	-	-	-
P019	CATSRDTLAGAGTDTQYF	0.8	1.55	-	-	-	-	-
P019	CATSRVAGETQYF	0.76	0.72	-	-	-	-	-
P019	CASSLGETQYF	11.84	18.51	-	-	-	-	-
P019	CASSMDFSETQYF	3.11	3.37	-	-	-	-	-
P019	CASSGPTSGRGVNEQFF	5.55	3.28	-	-	-	-	-
P019	CASSVGGGPQETQYF	2.26	2.19	-	-	-	-	-
P019	CATSRDSLAGAEGDTQYF	2.82	4.5	-	-	-	-	-
P019	CASSAFDEDEQFF	0.32	0.62	-	-	-	-	-
P020	CASSVGPHEQYF	0.54	-	-	-	-	-	-
P020	CASSQGPGDLYEQYF	5.5	-	-	-	-	-	-
P020	CARGSGYSTDTQYF	1.25	-	-	-	-	-	-
P020	CASTGPPNTGELFF	0.75	-	-	-	-	-	-
P020	CASSLEAGAGRETQYF	0.87	-	-	-	-	-	-
P020	CSVEASLAGGRYEQYF	0.56	-	-	-	-	-	-
P020	CASSYSTSGGVLETQYF	1.63	-	-	-	-	-	-
P020	CASSPWDTSYEQYF	0.71	-	-	-	-	-	-
P020	CATSDETDSGNTIYF	1.08	-	-	-	-	-	-
P020	CASSFEYGDGNTEAFF	1.2	-	-	-	-	-	-
P020	CASSQGDYEQYF	1.01	-	-	-	-	-	-
P020	CASSLGQRGTQYF	0.88	-	-	-	-	-	-
P020	CASTGGVTYEQYF	8.5	-	-	-	-	-	-
P021	CASSYAYMGERNF	0.7	-	-	-	-	-	-
P021	CASSPRESSGNTIYF	0.78	-	-	-	-	-	-
P021	CSAHHGTSTYEQYF	0.97	-	-	-	-	-	-
P021	CASKLSYRQGVTGYTF	1.06	-	-	-	-	-	-
P021	CASRGQETQYF	0.64	-	-	-	-	-	-
P021	CASSLRSGNTIYF	0.91	-	-	-	-	-	-
P021	CASSSTGTSGSGNTQYF	16.41	-	-	-	-	-	-
P021	CASSQGRPLAGASYEQYF	0.78	-	-	-	-	-	-
P021	CASSPVSGETQYF	0.88	-	-	-	-	-	-
P021	CASSLGGRGSNTEAFF	1.43	-	-	-	-	-	-
P021	CASSYWGKLFF	3.2	-	-	-	-	-	-
P021	CASSLSGANSYGYTF	3.8	-	-	-	-	-	-
P021	CASSLAGTSYEQYF	7.44	-	-	-	-	-	-
P021	CASSALGPVHYEQYF	1.81	-	-	-	-	-	-
P021	CASSQRDNEQFF	2	-	-	-	-	-	-
P021	CASSPNAGLEQFF	0.54	-	-	-	-	-	-
P021	CASTPRGQNTGELFF	1.02	-	-	-	-	-	-
P021	CASSYVPGNNEQFF	0.63	-	-	-	-	-	-
P021	CASSLWRAGTQYF	0.75	-	-	-	-	-	-
P021	CAISHDWDMNTEAFF	2.45	-	-	-	-	-	-
P021	CASSQEQGAGETQYF	0.52	-	-	-	-	-	-
P021	CASSPIGTLASEQFF	4.17	-	-	-	-	-	-
P021	CASATGPGRGEAFF	0.92	-	-	-	-	-	-
P022	CASSLVGREYEQYF	3.34	-	-	-	-	-	-
P022	CASSEFGEFNEQFF	1	-	-	-	-	-	-
P022	CATSRDTLAGAPTDTQYF	1.65	-	-	-	-	-	-
P022	CASSTDTTYEQYF	1.25	-	-	-	-	-	-
P022	CASWDHGNQPQHF	1.56	-	-	-	-	-	-
P022	CSVEGGQGTRDTEAFF	0.85	-	-	-	-	-	-
P022	CASSQDMDRVNTGELFF	1.99	-	-	-	-	-	-
P022	CASSWDRELNYGYTF	1.46	-	-	-	-	-	-
P022	CSAVEPRTVVRGYTF	0.77	-	-	-	-	-	-
P022	CASRPGFLNEKLFF	1.35	-	-	-	-	-	-
P022	CATTGGEYNEQFF	2.3	-	-	-	-	-	-
P022	CASSFRDRVDSPLHF	1.17	-	-	-	-	-	-
P022	CASSEPERVAGGAGETQYF	0.51	-	-	-	-	-	-
P024	CASSHYTGFKGEQYF	6.49	-	-	-	-	-	-
P024	CASSVGLRGYGYTF	5.84	-	-	-	-	-	-
P024	CATSRVGGETQYF	3.15	-	-	-	-	-	-
P024	CASSYHGIDQPQHF	2.54	-	-	-	-	-	-
P024	CASSNQEQQGTSDNEQFF	2.15	-	-	-	-	-	-
P024	CATSRVAGEEQFF	1.34	-	-	-	-	-	-
P024	CASSFRDYSMNTEAFF	1.22	-	-	-	-	-	-
P024	CASSSASYGYTF	1.09	-	-	-	-	-	-
P024	CASSQDFSGYEQYF	0.72	-	-	-	-	-	-
P024	CATSPRPNTGELFF	0.68	-	-	-	-	-	-
P024	CASTPPGTANNEQFF	0.5	-	-	-	-	-	-
P025	CASSGNDRGQFGYTF	13.88	-	-	-	-	-	-
P025	CASSVGGGVQETQYF	9.76	-	-	-	-	-	-
P025	CASSLEPGGNYGYTF	9.42	-	-	-	-	-	-
P025	CSAIPGIEQYF	8.03	-	-	-	-	-	-
P025	CASSSGQPNTEAFF	4.08	-	-	-	-	-	-
P025	CASSSLGYEQYF	2.1	-	-	-	-	-	-
P025	CASVGSNTEAFF	1.9	-	-	-	-	-	-
P025	CASSLSWDSYGYTF	1.51	-	-	-	-	-	-
P025	CASSNHPSEGYEQYF	1.19	-	-	-	-	-	-
P025	CASSQIGEGLTDEQFF	1.04	-	-	-	-	-	-
P025	CASSPGTGTYGYTF	0.79	-	-	-	-	-	-
P025	CSARGDRDFAGGLQFF	0.66	-	-	-	-	-	-
P025	CASSLFPGLTRLETQYF	0.65	-	-	-	-	-	-
P025	CATSDQSLQPYFF	0.6	-	-	-	-	-	-
P025	CASSLTDTQYF	0.52	-	-	-	-	-	-
P026	CASSERTGAGGELFF	5.57	-	-	-	-	-	-
P026	CSVRTGEETQYF	3.84	-	-	-	-	-	-
P026	CASSLGSSWGVNIQYF	1.53	-	-	-	-	-	-
P026	CASSWGTETYEQYF	1.5	-	-	-	-	-	-
P026	CASSLQEGALSGELFF	1.33	-	-	-	-	-	-
P026	CASGLDPWRGANVLTF	1.05	-	-	-	-	-	-
P026	CATLTRAYEQYF	0.85	-	-	-	-	-	-
P026	CASSQWGPRGAEQYF	0.81	-	-	-	-	-	-
P026	CSARDDTYTGELFF	0.6	-	-	-	-	-	-
P026	CASSADSGGADTQYF	0.58	-	-	-	-	-	-
P026	CSARDYRARSTDTQYF	0.52	-	-	-	-	-	-
P027	CASSLANWGDTQYF	5.16	-	-	-	-	-	-
P027	CASSPGQRGTQYF	4.22	-	-	-	-	-	-
P027	CASSLGGSSYNEQFF	4.17	-	-	-	-	-	-
P027	CASSLGQGDLFDEQYF	3.06	-	-	-	-	-	-
P027	CSAPHRDREAFF	3.04	-	-	-	-	-	-
P027	CSAERQPSYNEQFF	2.84	-	-	-	-	-	-
P027	CASSLYLGEAFF	2.19	-	-	-	-	-	-
P027	CASSSGADNEKLFF	1.78	-	-	-	-	-	-
P027	CSAAQVRTANEKLFF	1.33	-	-	-	-	-	-
P027	CASSPTSGETGELFF	1.33	-	-	-	-	-	-
P027	CASTRDSNEQFF	1.31	-	-	-	-	-	-
P027	CASRDTSGTSYEQYF	1.19	-	-	-	-	-	-
P027	CASVLAGGSSYEQYF	0.98	-	-	-	-	-	-
P027	CASSPWSATNEKLFF	0.79	-	-	-	-	-	-
P027	CASSLPGSGVSSNQPQHF	0.73	-	-	-	-	-	-
P027	CASSLGLAGTNTGELFF	0.65	-	-	-	-	-	-
P027	CASSFGLAGTNTGELFF	0.6	-	-	-	-	-	-
P027	CASSWKGQANTGELFF	0.56	-	-	-	-	-	-
P027	CASSQGPAYEQYF	0.53	-	-	-	-	-	-
TCR data of two patients were recorded exceptionally

## Sheet: Table S8 PD-1 expression
Table S8. PD-1 expression rate in CD4+ or CD8+ T cells
Patient	Time point	Type	Factor	Value	Group	Patient Category (treatment)	Patient Sub-category (clinical response)
P013	Baseline	Ratio	PD-1 expression rate in CD4+ T cells	6.613	RFA+Vac - good response	RFA+Vac	good response
P015	Baseline	Ratio	PD-1 expression rate in CD4+ T cells	3.438	RFA+Vac - good response	RFA+Vac	good response
P016	Baseline	Ratio	PD-1 expression rate in CD4+ T cells	3.277	Vac - poor response	Vac	poor response
P016	Baseline	Ratio	PD-1 expression rate in CD4+ T cells	0.375	Vac - poor response	Vac	poor response
P017	Baseline	Ratio	PD-1 expression rate in CD4+ T cells	2.957	Vac - good response	Vac	good response
P018	Baseline	Ratio	PD-1 expression rate in CD4+ T cells	7.85	Vac - poor response	Vac	poor response
P019	Baseline	Ratio	PD-1 expression rate in CD4+ T cells	0.09	RFA+Vac - good response	RFA+Vac	good response
P020	Baseline	Ratio	PD-1 expression rate in CD4+ T cells	15.26	RFA+Vac - poor response	RFA+Vac	poor response
P021	Baseline	Ratio	PD-1 expression rate in CD4+ T cells	9.06	Vac - poor response	Vac	poor response
P022	Baseline	Ratio	PD-1 expression rate in CD4+ T cells	23.55	Vac - good response	Vac	good response
P023	Baseline	Ratio	PD-1 expression rate in CD4+ T cells	8.83	Vac - poor response	Vac	poor response
P024	Baseline	Ratio	PD-1 expression rate in CD4+ T cells	21.08	RFA+Vac - poor response	RFA+Vac	poor response
P025	Baseline	Ratio	PD-1 expression rate in CD4+ T cells	0.57	RFA+Vac - good response	RFA+Vac	good response
P026	Baseline	Ratio	PD-1 expression rate in CD4+ T cells	6.4	Vac - good response	Vac	good response
P027	Baseline	Ratio	PD-1 expression rate in CD4+ T cells	0.6	RFA+Vac - poor response	RFA+Vac	poor response
P028	Baseline	Ratio	PD-1 expression rate in CD4+ T cells	0.13	Vac - poor response	Vac	poor response
P013	Baseline	Ratio	PD-1 expression rate in CD8+ T cells	3.797	RFA+Vac - good response	RFA+Vac	good response
P015	Baseline	Ratio	PD-1 expression rate in CD8+ T cells	1.23	RFA+Vac - good response	RFA+Vac	good response
P016	Baseline	Ratio	PD-1 expression rate in CD8+ T cells	3.649	Vac - poor response	Vac	poor response
P016	Baseline	Ratio	PD-1 expression rate in CD8+ T cells	2.808	Vac - poor response	Vac	poor response
P017	Baseline	Ratio	PD-1 expression rate in CD8+ T cells	0.645	Vac - good response	Vac	good response
P018	Baseline	Ratio	PD-1 expression rate in CD8+ T cells	2.3	Vac - poor response	Vac	poor response
P019	Baseline	Ratio	PD-1 expression rate in CD8+ T cells	0.14	RFA+Vac - good response	RFA+Vac	good response
P020	Baseline	Ratio	PD-1 expression rate in CD8+ T cells	14.61	RFA+Vac - poor response	RFA+Vac	poor response
P021	Baseline	Ratio	PD-1 expression rate in CD8+ T cells	2.09	Vac - poor response	Vac	poor response
P022	Baseline	Ratio	PD-1 expression rate in CD8+ T cells	15.3	Vac - good response	Vac	good response
P023	Baseline	Ratio	PD-1 expression rate in CD8+ T cells	2.95	Vac - poor response	Vac	poor response
P024	Baseline	Ratio	PD-1 expression rate in CD8+ T cells	13.04	RFA+Vac - poor response	RFA+Vac	poor response
P025	Baseline	Ratio	PD-1 expression rate in CD8+ T cells	0.07	RFA+Vac - good response	RFA+Vac	good response
P026	Baseline	Ratio	PD-1 expression rate in CD8+ T cells	7.36	Vac - good response	Vac	good response
P027	Baseline	Ratio	PD-1 expression rate in CD8+ T cells	0	RFA+Vac - poor response	RFA+Vac	poor response
P028	Baseline	Ratio	PD-1 expression rate in CD8+ T cells	0.7	Vac - poor response	Vac	poor response
P013	Prime	Ratio	PD-1 expression rate in CD4+ T cells	10.793	RFA+Vac - good response	RFA+Vac	good response
P015	Prime	Ratio	PD-1 expression rate in CD4+ T cells	15.038	RFA+Vac - good response	RFA+Vac	good response
P016	Prime	Ratio	PD-1 expression rate in CD4+ T cells	0.541	Vac - poor response	Vac	poor response
P017	Prime	Ratio	PD-1 expression rate in CD4+ T cells	1.181	Vac - good response	Vac	good response
P018	Prime	Ratio	PD-1 expression rate in CD4+ T cells	18.67	Vac - poor response	Vac	poor response
P019	Prime	Ratio	PD-1 expression rate in CD4+ T cells	0	RFA+Vac - good response	RFA+Vac	good response
P020	Prime	Ratio	PD-1 expression rate in CD4+ T cells	15.97	RFA+Vac - poor response	RFA+Vac	poor response
P021	Prime	Ratio	PD-1 expression rate in CD4+ T cells	10.52	Vac - poor response	Vac	poor response
P022	Prime	Ratio	PD-1 expression rate in CD4+ T cells	7.45	Vac - good response	Vac	good response
P023	Prime	Ratio	PD-1 expression rate in CD4+ T cells	12.68	Vac - poor response	Vac	poor response
P024	Prime	Ratio	PD-1 expression rate in CD4+ T cells	14.73	RFA+Vac - poor response	RFA+Vac	poor response
P025	Prime	Ratio	PD-1 expression rate in CD4+ T cells	11.58	RFA+Vac - good response	RFA+Vac	good response
P026	Prime	Ratio	PD-1 expression rate in CD4+ T cells	6.09	Vac - good response	Vac	good response
P027	Prime	Ratio	PD-1 expression rate in CD4+ T cells	0.15	RFA+Vac - poor response	RFA+Vac	poor response
P028	Prime	Ratio	PD-1 expression rate in CD4+ T cells	4.85	Vac - poor response	Vac	poor response
P013	Prime	Ratio	PD-1 expression rate in CD8+ T cells	4.424	RFA+Vac - good response	RFA+Vac	good response
P015	Prime	Ratio	PD-1 expression rate in CD8+ T cells	7.844	RFA+Vac - good response	RFA+Vac	good response
P016	Prime	Ratio	PD-1 expression rate in CD8+ T cells	0	Vac - poor response	Vac	poor response
P017	Prime	Ratio	PD-1 expression rate in CD8+ T cells	0.315	Vac - good response	Vac	good response
P018	Prime	Ratio	PD-1 expression rate in CD8+ T cells	11.72	Vac - poor response	Vac	poor response
P019	Prime	Ratio	PD-1 expression rate in CD8+ T cells	0	RFA+Vac - good response	RFA+Vac	good response
P020	Prime	Ratio	PD-1 expression rate in CD8+ T cells	16.95	RFA+Vac - poor response	RFA+Vac	poor response
P021	Prime	Ratio	PD-1 expression rate in CD8+ T cells	4.95	Vac - poor response	Vac	poor response
P022	Prime	Ratio	PD-1 expression rate in CD8+ T cells	9.79	Vac - good response	Vac	good response
P023	Prime	Ratio	PD-1 expression rate in CD8+ T cells	3.96	Vac - poor response	Vac	poor response
P024	Prime	Ratio	PD-1 expression rate in CD8+ T cells	12.98	RFA+Vac - poor response	RFA+Vac	poor response
P025	Prime	Ratio	PD-1 expression rate in CD8+ T cells	6.73	RFA+Vac - good response	RFA+Vac	good response
P026	Prime	Ratio	PD-1 expression rate in CD8+ T cells	5.82	Vac - good response	Vac	good response
P027	Prime	Ratio	PD-1 expression rate in CD8+ T cells	0.12	RFA+Vac - poor response	RFA+Vac	poor response
P028	Prime	Ratio	PD-1 expression rate in CD8+ T cells	1.39	Vac - poor response	Vac	poor response
P004	Boost	Ratio	PD-1 expression rate in CD8+ T cells	14.01	RFA+Vac - good response	RFA+Vac	good response
P008	Boost	Ratio	PD-1 expression rate in CD8+ T cells	8.22	RFA+Vac - good response	RFA+Vac	good response
P010	Boost	Ratio	PD-1 expression rate in CD8+ T cells	11.96	RFA+Vac - good response	RFA+Vac	good response
P013	Boost	Ratio	PD-1 expression rate in CD8+ T cells	9.85	RFA+Vac - good response	RFA+Vac	good response
P013	Boost	Ratio	PD-1 expression rate in CD8+ T cells	15.63	RFA+Vac - good response	RFA+Vac	good response
P015	Boost	Ratio	PD-1 expression rate in CD8+ T cells	6.48	RFA+Vac - good response	RFA+Vac	good response
P015	Boost	Ratio	PD-1 expression rate in CD8+ T cells	6.9	RFA+Vac - good response	RFA+Vac	good response
P019	Boost	Ratio	PD-1 expression rate in CD8+ T cells	0	RFA+Vac - good response	RFA+Vac	good response
P003	Boost	Ratio	PD-1 expression rate in CD8+ T cells	3.459	Vac - poor response	Vac	poor response
P005	Boost	Ratio	PD-1 expression rate in CD8+ T cells	0.906	Vac - good response	Vac	good response
P007	Boost	Ratio	PD-1 expression rate in CD8+ T cells	4.597	Vac - poor response	Vac	poor response
P009	Boost	Ratio	PD-1 expression rate in CD8+ T cells	4.321	Vac - good response	Vac	good response
P011	Boost	Ratio	PD-1 expression rate in CD8+ T cells	6.145	Vac - poor response	Vac	poor response
P012	Boost	Ratio	PD-1 expression rate in CD8+ T cells	3.846	Vac - good response	Vac	good response
P016	Boost	Ratio	PD-1 expression rate in CD8+ T cells	0.08	Vac - poor response	Vac	poor response
P017	Boost	Ratio	PD-1 expression rate in CD8+ T cells	0.3	Vac - good response	Vac	good response
P018	Boost	Ratio	PD-1 expression rate in CD8+ T cells	4.98	Vac - poor response	Vac	poor response
P021	Boost	Ratio	PD-1 expression rate in CD8+ T cells	2.03	Vac - poor response	Vac	poor response
P022	Boost	Ratio	PD-1 expression rate in CD8+ T cells	38.08	Vac - good response	Vac	good response
P023	Boost	Ratio	PD-1 expression rate in CD8+ T cells	2.64	Vac - poor response	Vac	poor response
P026	Boost	Ratio	PD-1 expression rate in CD8+ T cells	9.45	Vac - good response	Vac	good response
P005	Boost	Ratio	PD-1 expression rate in CD4+ T cells	0.819	Vac - good response	Vac	good response
P009	Boost	Ratio	PD-1 expression rate in CD4+ T cells	14.603	Vac - good response	Vac	good response
P011	Boost	Ratio	PD-1 expression rate in CD4+ T cells	19.262	Vac - poor response	Vac	poor response
P012	Boost	Ratio	PD-1 expression rate in CD4+ T cells	14.048	Vac - good response	Vac	good response
P016	Boost	Ratio	PD-1 expression rate in CD4+ T cells	11.04	Vac - poor response	Vac	poor response
P017	Boost	Ratio	PD-1 expression rate in CD4+ T cells	17.76	Vac - good response	Vac	good response
P018	Boost	Ratio	PD-1 expression rate in CD4+ T cells	13.65	Vac - poor response	Vac	poor response
P021	Boost	Ratio	PD-1 expression rate in CD4+ T cells	10.34	Vac - poor response	Vac	poor response
P023	Boost	Ratio	PD-1 expression rate in CD4+ T cells	10.41	Vac - poor response	Vac	poor response
P026	Boost	Ratio	PD-1 expression rate in CD4+ T cells	2.92	Vac - good response	Vac	good response
P004	Boost	Ratio	PD-1 expression rate in CD4+ T cells	14.78	RFA+Vac - good response	RFA+Vac	good response
P008	Boost	Ratio	PD-1 expression rate in CD4+ T cells	9.6	RFA+Vac - good response	RFA+Vac	good response
P010	Boost	Ratio	PD-1 expression rate in CD4+ T cells	14.08	RFA+Vac - good response	RFA+Vac	good response
P013	Boost	Ratio	PD-1 expression rate in CD4+ T cells	17.28	RFA+Vac - good response	RFA+Vac	good response
P013	Boost	Ratio	PD-1 expression rate in CD4+ T cells	20.64	RFA+Vac - good response	RFA+Vac	good response
P015	Boost	Ratio	PD-1 expression rate in CD4+ T cells	12.16	RFA+Vac - good response	RFA+Vac	good response
P015	Boost	Ratio	PD-1 expression rate in CD4+ T cells	15.75	RFA+Vac - good response	RFA+Vac	good response
P019	Boost	Ratio	PD-1 expression rate in CD4+ T cells	0.06	RFA+Vac - good response	RFA+Vac	good response

## Sheet: Table S9 T cell subsets
Supplementary Table S9. T cell subsets profile of patients at different times points
Time Point	T Cell Subsets	Patient #	Patient Category	Patient Sub-Category	Value (# per μL)		Time Point	T Cell Subsets	Patient #	Patient Category	Patient Sub-Category	Value (%)		Time Point	T Cell Subsets	Patient #	Patient Category	Patient Sub-Category	Value (%)
Baseline	Active CD4+ T cell	P019	All	Good response	8.44		Baseline	CD4+ T cell with CTLA-4	P019	All	Good response	37.32		Baseline	CD8+ T cell with CTLA-4	P019	All	Good response	21.6
	Active CD4+ T cell	P013	All	Good response	2.177			CD4+ T cell with CTLA-4	P013	All	Good response	0.868			CD8+ T cell with CTLA-4	P013	All	Good response	0.759
	Active CD4+ T cell	P015	All	Good response	2.06			CD4+ T cell with CTLA-4	P015	All	Good response	11.148			CD8+ T cell with CTLA-4	P015	All	Good response	15.598
	Active CD4+ T cell	P025	All	Good response	2.58			CD4+ T cell with CTLA-4	P025	All	Good response	1.24			CD8+ T cell with CTLA-4	P025	All	Good response	0.34
	Active CD4+ T cell	P017	All	Good response	1.394			CD4+ T cell with CTLA-4	P017	All	Good response	10.591			CD8+ T cell with CTLA-4	P017	All	Good response	10.681
	Active CD4+ T cell	P022	All	Good response	0.73			CD4+ T cell with CTLA-4	P022	All	Good response	3.24			CD8+ T cell with CTLA-4	P022	All	Good response	3.53
	Active CD4+ T cell	P026	All	Good response	2.37			CD4+ T cell with CTLA-4	P026	All	Good response	4.28			CD8+ T cell with CTLA-4	P026	All	Good response	1.65
	Active CD4+ T cell	P024	All	Poor response	2.12			CD4+ T cell with CTLA-4	P024	All	Poor response	0.21			CD8+ T cell with CTLA-4	P024	All	Poor response	0.07
	Active CD4+ T cell	P027	All	Poor response	2.26			CD4+ T cell with CTLA-4	P027	All	Poor response	3.11			CD8+ T cell with CTLA-4	P027	All	Poor response	1.05
	Active CD4+ T cell	P020	All	Poor response	0.82			CD4+ T cell with CTLA-4	P020	All	Poor response	7.91			CD8+ T cell with CTLA-4	P020	All	Poor response	4.99
	Active CD4+ T cell	P016	All	Poor response	3.676			CD4+ T cell with CTLA-4	P016	All	Poor response	4.542			CD8+ T cell with CTLA-4	P016	All	Poor response	4.157
	Active CD4+ T cell	P016	All	Poor response	2.652			CD4+ T cell with CTLA-4	P016	All	Poor response	1.152			CD8+ T cell with CTLA-4	P016	All	Poor response	2.184
	Active CD4+ T cell	P018	All	Poor response	0.63			CD4+ T cell with CTLA-4	P018	All	Poor response	1.81			CD8+ T cell with CTLA-4	P018	All	Poor response	1.63
	Active CD4+ T cell	P021	All	Poor response	0.49			CD4+ T cell with CTLA-4	P021	All	Poor response	1.42			CD8+ T cell with CTLA-4	P021	All	Poor response	1.85
	Active CD4+ T cell	P023	All	Poor response	1.28			CD4+ T cell with CTLA-4	P023	All	Poor response	5.68			CD8+ T cell with CTLA-4	P023	All	Poor response	9.36
	Active CD4+ T cell	P028	All	Poor response	4.69			CD4+ T cell with CTLA-4	P028	All	Poor response	3.82			CD8+ T cell with CTLA-4	P028	All	Poor response	3.98
	Active CD4+ T cell	P013	RFA+Vac	Good response	2.177			CD4+ T cell with CTLA-4	P013	RFA+Vac	Good response	0.868			CD8+ T cell with CTLA-4	P013	RFA+Vac	Good response	0.759
	Active CD4+ T cell	P015	RFA+Vac	Good response	2.06			CD4+ T cell with CTLA-4	P015	RFA+Vac	Good response	11.148			CD8+ T cell with CTLA-4	P015	RFA+Vac	Good response	15.598
	Active CD4+ T cell	P025	RFA+Vac	Good response	2.58			CD4+ T cell with CTLA-4	P025	RFA+Vac	Good response	1.24			CD8+ T cell with CTLA-4	P025	RFA+Vac	Good response	0.34
	Active CD4+ T cell	P019	RFA+Vac	Good response	8.44			CD4+ T cell with CTLA-4	P019	RFA+Vac	Good response	37.32			CD8+ T cell with CTLA-4	P019	RFA+Vac	Good response	21.6
	Active CD4+ T cell	P024	RFA+Vac	Poor response	2.12			CD4+ T cell with CTLA-4	P024	RFA+Vac	Poor response	0.21			CD8+ T cell with CTLA-4	P024	RFA+Vac	Poor response	0.07
	Active CD4+ T cell	P027	RFA+Vac	Poor response	2.26			CD4+ T cell with CTLA-4	P027	RFA+Vac	Poor response	3.11			CD8+ T cell with CTLA-4	P027	RFA+Vac	Poor response	1.05
	Active CD4+ T cell	P020	RFA+Vac	Poor response	0.82			CD4+ T cell with CTLA-4	P020	RFA+Vac	Poor response	7.91			CD8+ T cell with CTLA-4	P020	RFA+Vac	Poor response	4.99
	Active CD4+ T cell	P017	Vac	Good response	1.394			CD4+ T cell with CTLA-4	P017	Vac	Good response	10.591			CD8+ T cell with CTLA-4	P017	Vac	Good response	10.681
	Active CD4+ T cell	P022	Vac	Good response	0.73			CD4+ T cell with CTLA-4	P022	Vac	Good response	3.24			CD8+ T cell with CTLA-4	P022	Vac	Good response	3.53
	Active CD4+ T cell	P026	Vac	Good response	2.37			CD4+ T cell with CTLA-4	P026	Vac	Good response	4.28			CD8+ T cell with CTLA-4	P026	Vac	Good response	1.65
	Active CD4+ T cell	P016	Vac	Poor response	3.676			CD4+ T cell with CTLA-4	P016	Vac	Poor response	4.542			CD8+ T cell with CTLA-4	P016	Vac	Poor response	4.157
	Active CD4+ T cell	P016	Vac	Poor response	2.652			CD4+ T cell with CTLA-4	P016	Vac	Poor response	1.152			CD8+ T cell with CTLA-4	P016	Vac	Poor response	2.184
	Active CD4+ T cell	P018	Vac	Poor response	0.63			CD4+ T cell with CTLA-4	P018	Vac	Poor response	1.81			CD8+ T cell with CTLA-4	P018	Vac	Poor response	1.63
	Active CD4+ T cell	P021	Vac	Poor response	0.49			CD4+ T cell with CTLA-4	P021	Vac	Poor response	1.42			CD8+ T cell with CTLA-4	P021	Vac	Poor response	1.85
	Active CD4+ T cell	P023	Vac	Poor response	1.28			CD4+ T cell with CTLA-4	P023	Vac	Poor response	5.68			CD8+ T cell with CTLA-4	P023	Vac	Poor response	9.36
	Active CD4+ T cell	P028	Vac	Poor response	4.69			CD4+ T cell with CTLA-4	P028	Vac	Poor response	3.82			CD8+ T cell with CTLA-4	P028	Vac	Poor response	3.98
Time Point	T Cell Subsets	Patient #	Patient Category	Patient Sub-Category	Value (# per μL)		Time Point	T Cell Subsets	Patient #	Patient Category	Patient Sub-Category	Value (%)		Time Point	T Cell Subsets	Patient #	Patient Category	Patient Sub-Category	Value (%)
Prime	Active CD4+ T cell	P019	All	Good response	5.12		Prime	CD4+ T cell with CTLA-4	P019	All	Good response	23.03		Prime	CD8+ T cell with CTLA-4	P019	All	Good response	18
	Active CD4+ T cell	P013	All	Good response	4.801			CD4+ T cell with CTLA-4	P013	All	Good response	9.315			CD8+ T cell with CTLA-4	P013	All	Good response	13.027
	Active CD4+ T cell	P015	All	Good response	2.456			CD4+ T cell with CTLA-4	P015	All	Good response	21.079			CD8+ T cell with CTLA-4	P015	All	Good response	12.936
	Active CD4+ T cell	P025	All	Good response	5.84			CD4+ T cell with CTLA-4	P025	All	Good response	0.32			CD8+ T cell with CTLA-4	P025	All	Good response	0.09
	Active CD4+ T cell	P017	All	Good response	3.407			CD4+ T cell with CTLA-4	P017	All	Good response	11.962			CD8+ T cell with CTLA-4	P017	All	Good response	15.425
	Active CD4+ T cell	P022	All	Good response	0.85			CD4+ T cell with CTLA-4	P022	All	Good response	1.7			CD8+ T cell with CTLA-4	P022	All	Good response	1.27
	Active CD4+ T cell	P026	All	Good response	2.27			CD4+ T cell with CTLA-4	P026	All	Good response	0.49			CD8+ T cell with CTLA-4	P026	All	Good response	0.33
	Active CD4+ T cell	P024	All	Poor response	2.49			CD4+ T cell with CTLA-4	P024	All	Poor response	5.37			CD8+ T cell with CTLA-4	P024	All	Poor response	1.79
	Active CD4+ T cell	P027	All	Poor response	3.02			CD4+ T cell with CTLA-4	P027	All	Poor response	0.83			CD8+ T cell with CTLA-4	P027	All	Poor response	0.43
	Active CD4+ T cell	P020	All	Poor response	0.75			CD4+ T cell with CTLA-4	P020	All	Poor response	6.05			CD8+ T cell with CTLA-4	P020	All	Poor response	4.24
	Active CD4+ T cell	P016	All	Poor response	1.919			CD4+ T cell with CTLA-4	P016	All	Poor response	4.95			CD8+ T cell with CTLA-4	P016	All	Poor response	7.514
	Active CD4+ T cell	P018	All	Poor response	2.63			CD4+ T cell with CTLA-4	P018	All	Poor response	7.29			CD8+ T cell with CTLA-4	P018	All	Poor response	4.73
	Active CD4+ T cell	P021	All	Poor response	1.28			CD4+ T cell with CTLA-4	P021	All	Poor response	1.68			CD8+ T cell with CTLA-4	P021	All	Poor response	2.92
	Active CD4+ T cell	P023	All	Poor response	2.2			CD4+ T cell with CTLA-4	P023	All	Poor response	3.35			CD8+ T cell with CTLA-4	P023	All	Poor response	3.7
	Active CD4+ T cell	P028	All	Poor response	7.95			CD4+ T cell with CTLA-4	P028	All	Poor response	5.51			CD8+ T cell with CTLA-4	P028	All	Poor response	6.08
	Active CD4+ T cell	P013	RFA+Vac	Good response	4.801			CD4+ T cell with CTLA-4	P013	RFA+Vac	Good response	9.315			CD8+ T cell with CTLA-4	P013	RFA+Vac	Good response	13.027
	Active CD4+ T cell	P015	RFA+Vac	Good response	2.456			CD4+ T cell with CTLA-4	P015	RFA+Vac	Good response	21.079			CD8+ T cell with CTLA-4	P015	RFA+Vac	Good response	12.936
	Active CD4+ T cell	P025	RFA+Vac	Good response	5.84			CD4+ T cell with CTLA-4	P025	RFA+Vac	Good response	0.32			CD8+ T cell with CTLA-4	P025	RFA+Vac	Good response	0.09
	Active CD4+ T cell	P019	RFA+Vac	Good response	5.12			CD4+ T cell with CTLA-4	P019	RFA+Vac	Good response	23.03			CD8+ T cell with CTLA-4	P019	RFA+Vac	Good response	18
	Active CD4+ T cell	P024	RFA+Vac	Poor response	2.49			CD4+ T cell with CTLA-4	P024	RFA+Vac	Poor response	5.37			CD8+ T cell with CTLA-4	P024	RFA+Vac	Poor response	1.79
	Active CD4+ T cell	P027	RFA+Vac	Poor response	3.02			CD4+ T cell with CTLA-4	P027	RFA+Vac	Poor response	0.83			CD8+ T cell with CTLA-4	P027	RFA+Vac	Poor response	0.43
	Active CD4+ T cell	P020	RFA+Vac	Poor response	0.75			CD4+ T cell with CTLA-4	P020	RFA+Vac	Poor response	6.05			CD8+ T cell with CTLA-4	P020	RFA+Vac	Poor response	4.24
	Active CD4+ T cell	P017	Vac	Good response	3.407			CD4+ T cell with CTLA-4	P017	Vac	Good response	11.962			CD8+ T cell with CTLA-4	P017	Vac	Good response	15.425
	Active CD4+ T cell	P022	Vac	Good response	0.85			CD4+ T cell with CTLA-4	P022	Vac	Good response	1.7			CD8+ T cell with CTLA-4	P022	Vac	Good response	1.27
	Active CD4+ T cell	P026	Vac	Good response	2.27			CD4+ T cell with CTLA-4	P026	Vac	Good response	0.49			CD8+ T cell with CTLA-4	P026	Vac	Good response	0.33
	Active CD4+ T cell	P016	Vac	Poor response	1.919			CD4+ T cell with CTLA-4	P016	Vac	Poor response	4.95			CD8+ T cell with CTLA-4	P016	Vac	Poor response	7.514
	Active CD4+ T cell	P018	Vac	Poor response	2.63			CD4+ T cell with CTLA-4	P018	Vac	Poor response	7.29			CD8+ T cell with CTLA-4	P018	Vac	Poor response	4.73
	Active CD4+ T cell	P021	Vac	Poor response	1.28			CD4+ T cell with CTLA-4	P021	Vac	Poor response	1.68			CD8+ T cell with CTLA-4	P021	Vac	Poor response	2.92
	Active CD4+ T cell	P023	Vac	Poor response	2.2			CD4+ T cell with CTLA-4	P023	Vac	Poor response	3.35			CD8+ T cell with CTLA-4	P023	Vac	Poor response	3.7
	Active CD4+ T cell	P028	Vac	Poor response	7.95			CD4+ T cell with CTLA-4	P028	Vac	Poor response	5.51			CD8+ T cell with CTLA-4	P028	Vac	Poor response	6.08
Time Point	T Cell Subsets	Patient #	Patient Category	Patient Sub-Category	Value (# per μL)		Time Point	T Cell Subsets	Patient #	Patient Category	Patient Sub-Category	Value (%)		Time Point	T Cell Subsets	Patient #	Patient Category	Patient Sub-Category	Value (%)
Boost	Active CD4+ T cell	P019	All	Good response	2.09		Boost	CD4+ T cell with CTLA-4	P019	All	Good response	17.4		Boost	CD8+ T cell with CTLA-4	P019	All	Good response	9.71
	Active CD4+ T cell	P004	All	Good response	4.981			CD4+ T cell with CTLA-4	P004	All	Good response	8.949			CD8+ T cell with CTLA-4	P004	All	Good response	12.774
	Active CD4+ T cell	P008	All	Good response	3.98			CD4+ T cell with CTLA-4	P008	All	Good response	0.763			CD8+ T cell with CTLA-4	P008	All	Good response	0.543
	Active CD4+ T cell	P010	All	Good response	2.713			CD4+ T cell with CTLA-4	P010	All	Good response	0.251			CD8+ T cell with CTLA-4	P010	All	Good response	0.612
	Active CD4+ T cell	P013	All	Good response	3.079			CD4+ T cell with CTLA-4	P013	All	Good response	7.317			CD8+ T cell with CTLA-4	P013	All	Good response	6.452
	Active CD4+ T cell	P015	All	Good response	0.441			CD4+ T cell with CTLA-4	P015	All	Good response	9.656			CD8+ T cell with CTLA-4	P015	All	Good response	8.463
	Active CD4+ T cell	P025	All	Good response	9.4			CD4+ T cell with CTLA-4	P025	All	Good response	6.13			CD8+ T cell with CTLA-4	P025	All	Good response	1.27
	Active CD4+ T cell	P005	All	Good response	2.967			CD4+ T cell with CTLA-4	P005	All	Good response	3.663			CD8+ T cell with CTLA-4	P005	All	Good response	5.096
	Active CD4+ T cell	P009	All	Good response	1.252			CD4+ T cell with CTLA-4	P009	All	Good response	0.23			CD8+ T cell with CTLA-4	P009	All	Good response	0.032
	Active CD4+ T cell	P012	All	Good response	4.249			CD4+ T cell with CTLA-4	P012	All	Good response	3.399			CD8+ T cell with CTLA-4	P012	All	Good response	4.271
	Active CD4+ T cell	P017	All	Good response	1.11			CD4+ T cell with CTLA-4	P017	All	Good response	3.18			CD8+ T cell with CTLA-4	P017	All	Good response	5.3
	Active CD4+ T cell	P022	All	Good response	0.53			CD4+ T cell with CTLA-4	P022	All	Good response	1.99			CD8+ T cell with CTLA-4	P022	All	Good response	1.98
	Active CD4+ T cell	P026	All	Good response	1.21			CD4+ T cell with CTLA-4	P026	All	Good response	1.36			CD8+ T cell with CTLA-4	P026	All	Good response	3.75
	Active CD4+ T cell	P024	All	Poor response	3.22			CD4+ T cell with CTLA-4	P024	All	Poor response	7.22			CD8+ T cell with CTLA-4	P024	All	Poor response	3.5
	Active CD4+ T cell	P027	All	Poor response	2			CD4+ T cell with CTLA-4	P027	All	Poor response	0.79			CD8+ T cell with CTLA-4	P027	All	Poor response	1.55
	Active CD4+ T cell	P020	All	Poor response	0.97			CD4+ T cell with CTLA-4	P020	All	Poor response	2.08			CD8+ T cell with CTLA-4	P020	All	Poor response	1.98
	Active CD4+ T cell	P003	All	Poor response	0.777			CD4+ T cell with CTLA-4	P003	All	Poor response	2.16			CD8+ T cell with CTLA-4	P003	All	Poor response	1.838
	Active CD4+ T cell	P007	All	Poor response	3.447			CD4+ T cell with CTLA-4	P007	All	Poor response	0.838			CD8+ T cell with CTLA-4	P007	All	Poor response	0.938
	Active CD4+ T cell	P011	All	Poor response	1.999			CD4+ T cell with CTLA-4	P011	All	Poor response	0.248			CD8+ T cell with CTLA-4	P011	All	Poor response	0.3
	Active CD4+ T cell	P016	All	Poor response	2.28			CD4+ T cell with CTLA-4	P016	All	Poor response	2.42			CD8+ T cell with CTLA-4	P016	All	Poor response	2.18
	Active CD4+ T cell	P018	All	Poor response	0.97			CD4+ T cell with CTLA-4	P018	All	Poor response	3.22			CD8+ T cell with CTLA-4	P018	All	Poor response	3.72
	Active CD4+ T cell	P021	All	Poor response	0.81			CD4+ T cell with CTLA-4	P021	All	Poor response	1.02			CD8+ T cell with CTLA-4	P021	All	Poor response	0.81
	Active CD4+ T cell	P023	All	Poor response	2.41			CD4+ T cell with CTLA-4	P023	All	Poor response	0.32			CD8+ T cell with CTLA-4	P023	All	Poor response	0.26
	Active CD4+ T cell	P004	RFA+Vac	Good response	4.981			CD4+ T cell with CTLA-4	P004	RFA+Vac	Good response	8.949			CD8+ T cell with CTLA-4	P004	RFA+Vac	Good response	12.774
	Active CD4+ T cell	P008	RFA+Vac	Good response	3.98			CD4+ T cell with CTLA-4	P008	RFA+Vac	Good response	0.763			CD8+ T cell with CTLA-4	P008	RFA+Vac	Good response	0.543
	Active CD4+ T cell	P010	RFA+Vac	Good response	2.713			CD4+ T cell with CTLA-4	P010	RFA+Vac	Good response	0.251			CD8+ T cell with CTLA-4	P010	RFA+Vac	Good response	0.612
	Active CD4+ T cell	P013	RFA+Vac	Good response	3.079			CD4+ T cell with CTLA-4	P013	RFA+Vac	Good response	7.317			CD8+ T cell with CTLA-4	P013	RFA+Vac	Good response	6.452
	Active CD4+ T cell	P015	RFA+Vac	Good response	0.441			CD4+ T cell with CTLA-4	P015	RFA+Vac	Good response	9.656			CD8+ T cell with CTLA-4	P015	RFA+Vac	Good response	8.463
	Active CD4+ T cell	P025	RFA+Vac	Good response	9.4			CD4+ T cell with CTLA-4	P025	RFA+Vac	Good response	6.13			CD8+ T cell with CTLA-4	P025	RFA+Vac	Good response	1.27
	Active CD4+ T cell	P019	RFA+Vac	Good response	2.09			CD4+ T cell with CTLA-4	P019	RFA+Vac	Good response	17.4			CD8+ T cell with CTLA-4	P019	RFA+Vac	Good response	9.71
	Active CD4+ T cell	P024	RFA+Vac	Poor response	3.22			CD4+ T cell with CTLA-4	P024	RFA+Vac	Poor response	7.22			CD8+ T cell with CTLA-4	P024	RFA+Vac	Poor response	3.5
	Active CD4+ T cell	P027	RFA+Vac	Poor response	2			CD4+ T cell with CTLA-4	P027	RFA+Vac	Poor response	0.79			CD8+ T cell with CTLA-4	P027	RFA+Vac	Poor response	1.55
	Active CD4+ T cell	P020	RFA+Vac	Poor response	0.97			CD4+ T cell with CTLA-4	P020	RFA+Vac	Poor response	2.08			CD8+ T cell with CTLA-4	P020	RFA+Vac	Poor response	1.98
	Active CD4+ T cell	P005	Vac	Good response	2.967			CD4+ T cell with CTLA-4	P005	Vac	Good response	3.663			CD8+ T cell with CTLA-4	P005	Vac	Good response	5.096
	Active CD4+ T cell	P009	Vac	Good response	1.252			CD4+ T cell with CTLA-4	P009	Vac	Good response	0.23			CD8+ T cell with CTLA-4	P009	Vac	Good response	0.032
	Active CD4+ T cell	P012	Vac	Good response	4.249			CD4+ T cell with CTLA-4	P012	Vac	Good response	3.399			CD8+ T cell with CTLA-4	P012	Vac	Good response	4.271
	Active CD4+ T cell	P017	Vac	Good response	1.11			CD4+ T cell with CTLA-4	P017	Vac	Good response	3.18			CD8+ T cell with CTLA-4	P017	Vac	Good response	5.3
	Active CD4+ T cell	P022	Vac	Good response	0.53			CD4+ T cell with CTLA-4	P022	Vac	Good response	1.99			CD8+ T cell with CTLA-4	P022	Vac	Good response	1.98
	Active CD4+ T cell	P026	Vac	Good response	1.21			CD4+ T cell with CTLA-4	P026	Vac	Good response	1.36			CD8+ T cell with CTLA-4	P026	Vac	Good response	3.75
	Active CD4+ T cell	P003	Vac	Poor response	0.777			CD4+ T cell with CTLA-4	P003	Vac	Poor response	2.16			CD8+ T cell with CTLA-4	P003	Vac	Poor response	1.838
	Active CD4+ T cell	P007	Vac	Poor response	3.447			CD4+ T cell with CTLA-4	P007	Vac	Poor response	0.838			CD8+ T cell with CTLA-4	P007	Vac	Poor response	0.938
	Active CD4+ T cell	P011	Vac	Poor response	1.999			CD4+ T cell with CTLA-4	P011	Vac	Poor response	0.248			CD8+ T cell with CTLA-4	P011	Vac	Poor response	0.3
	Active CD4+ T cell	P016	Vac	Poor response	2.28			CD4+ T cell with CTLA-4	P016	Vac	Poor response	2.42			CD8+ T cell with CTLA-4	P016	Vac	Poor response	2.18
	Active CD4+ T cell	P018	Vac	Poor response	0.97			CD4+ T cell with CTLA-4	P018	Vac	Poor response	3.22			CD8+ T cell with CTLA-4	P018	Vac	Poor response	3.72
	Active CD4+ T cell	P021	Vac	Poor response	0.81			CD4+ T cell with CTLA-4	P021	Vac	Poor response	1.02			CD8+ T cell with CTLA-4	P021	Vac	Poor response	0.81
	Active CD4+ T cell	P023	Vac	Poor response	2.41			CD4+ T cell with CTLA-4	P023	Vac	Poor response	0.32			CD8+ T cell with CTLA-4	P023	Vac	Poor response	0.26

## Sheet: Table S10 cytokine
Supplementary Table S10. Cytokine secretion of patients at different time points
Time Point	Factor	Patient #	Patient Category	Patient Sub-category	Value (pg/mL)		Time Point	Factor	Patient #	Patient Category	Patient Sub-category	Value (pg/mL)		Time Point	Factor	Patient #	Patient Category	Patient Sub-category	Value (pg/mL)
Baseline	IFN-gamma	P013	All	Good response	0.21		Baseline	IL-6	P004	All	Good response	5.9		Baseline	TNF-alpha	P004	All	Good response	19.2
	IFN-gamma	P015	All	Good response	0.46			IL-6	P005	All	Good response	3.4			TNF-alpha	P005	All	Good response	12
	IFN-gamma	P017	All	Good response	0.25			IL-6	P008	All	Good response	2.9			TNF-alpha	P008	All	Good response	11
	IFN-gamma	P019	All	Good response	1.33			IL-6	P009	All	Good response	3.9			TNF-alpha	P009	All	Good response	10.4
	IFN-gamma	P022	All	Good response	1.07			IL-6	P010	All	Good response	5.8			TNF-alpha	P010	All	Good response	12
	IFN-gamma	P025	All	Good response	1.8			IL-6	P012	All	Good response	2.1			TNF-alpha	P012	All	Good response	7.3
	IFN-gamma	P026	All	Good response	1.88			IL-6	P013	All	Good response	27.5			TNF-alpha	P013	All	Good response	6.4
	IFN-gamma	P016	All	Poor response	0.35			IL-6	P015	All	Good response	2.2			TNF-alpha	P015	All	Good response	6
	IFN-gamma	P018	All	Poor response	1.85			IL-6	P017	All	Good response	2			TNF-alpha	P017	All	Good response	5.5
	IFN-gamma	P020	All	Poor response	1.18			IL-6	P019	All	Good response	1.63			TNF-alpha	P019	All	Good response	1.16
	IFN-gamma	P021	All	Poor response	1.18			IL-6	P022	All	Good response	5.63			TNF-alpha	P022	All	Good response	0.95
	IFN-gamma	P023	All	Poor response	1.16			IL-6	P025	All	Good response	4.11			TNF-alpha	P025	All	Good response	1.96
	IFN-gamma	P024	All	Poor response	2.23			IL-6	P026	All	Good response	2.47			TNF-alpha	P026	All	Good response	1.87
	IFN-gamma	P027	All	Poor response	1.98			IL-6	P001	All	Poor response	35.8			TNF-alpha	P001	All	Poor response	6
	IFN-gamma	P028	All	Poor response	1.1			IL-6	P002	All	Poor response	2.4			TNF-alpha	P002	All	Poor response	4.9
	IFN-gamma	P013	RFA+Vac	Good response	0.21			IL-6	P003	All	Poor response	4.3			TNF-alpha	P003	All	Poor response	8.6
	IFN-gamma	P015	RFA+Vac	Good response	0.46			IL-6	P006	All	Poor response	3.1			TNF-alpha	P006	All	Poor response	9.3
	IFN-gamma	P019	RFA+Vac	Good response	1.33			IL-6	P007	All	Poor response	17.9			TNF-alpha	P007	All	Poor response	9.6
	IFN-gamma	P025	RFA+Vac	Good response	1.8			IL-6	P011	All	Poor response	13.2			TNF-alpha	P011	All	Poor response	10.4
	IFN-gamma	P020	RFA+Vac	Poor response	1.18			IL-6	P016	All	Poor response	5			TNF-alpha	P016	All	Poor response	5.6
	IFN-gamma	P024	RFA+Vac	Poor response	2.23			IL-6	P018	All	Poor response	7.5			TNF-alpha	P018	All	Poor response	5
	IFN-gamma	P027	RFA+Vac	Poor response	1.98			IL-6	P020	All	Poor response	2.09			TNF-alpha	P020	All	Poor response	0.57
	IFN-gamma	P017	Vac+Vac	Good response	0.25			IL-6	P021	All	Poor response	3.52			TNF-alpha	P021	All	Poor response	1.03
	IFN-gamma	P022	Vac+Vac	Good response	1.07			IL-6	P023	All	Poor response	34.49			TNF-alpha	P023	All	Poor response	0.95
	IFN-gamma	P026	Vac+Vac	Good response	1.88			IL-6	P024	All	Poor response	9.39			TNF-alpha	P024	All	Poor response	1.57
	IFN-gamma	P016	Vac+Vac	Poor response	0.35			IL-6	P027	All	Poor response	2.9			TNF-alpha	P027	All	Poor response	1.95
	IFN-gamma	P018	Vac+Vac	Poor response	1.85			IL-6	P028	All	Poor response	10.67			TNF-alpha	P028	All	Poor response	2.32
	IFN-gamma	P021	Vac+Vac	Poor response	1.18			IL-6	P004	RFA+Vac	Good response	5.9			TNF-alpha	P004	RFA+Vac	Good response	19.2
	IFN-gamma	P023	Vac+Vac	Poor response	1.16			IL-6	P008	RFA+Vac	Good response	2.9			TNF-alpha	P008	RFA+Vac	Good response	11
	IFN-gamma	P028	Vac+Vac	Poor response	1.1			IL-6	P010	RFA+Vac	Good response	5.8			TNF-alpha	P010	RFA+Vac	Good response	12
								IL-6	P013	RFA+Vac	Good response	27.5			TNF-alpha	P013	RFA+Vac	Good response	6.4
								IL-6	P015	RFA+Vac	Good response	2.2			TNF-alpha	P015	RFA+Vac	Good response	6
								IL-6	P019	RFA+Vac	Good response	1.63			TNF-alpha	P019	RFA+Vac	Good response	1.16
								IL-6	P025	RFA+Vac	Good response	4.11			TNF-alpha	P025	RFA+Vac	Good response	1.96
								IL-6	P020	RFA+Vac	Poor response	2.09			TNF-alpha	P020	RFA+Vac	Poor response	0.57
								IL-6	P024	RFA+Vac	Poor response	9.39			TNF-alpha	P024	RFA+Vac	Poor response	1.57
								IL-6	P027	RFA+Vac	Poor response	2.9			TNF-alpha	P027	RFA+Vac	Poor response	1.95
								IL-6	P005	Vac	Good response	3.4			TNF-alpha	P005	Vac	Good response	12
								IL-6	P009	Vac	Good response	3.9			TNF-alpha	P009	Vac	Good response	10.4
								IL-6	P012	Vac	Good response	2.1			TNF-alpha	P012	Vac	Good response	7.3
								IL-6	P017	Vac	Good response	2			TNF-alpha	P017	Vac	Good response	5.5
								IL-6	P022	Vac	Good response	5.63			TNF-alpha	P022	Vac	Good response	0.95
								IL-6	P026	Vac	Good response	2.47			TNF-alpha	P026	Vac	Good response	1.87
								IL-6	P001	Vac	Poor response	35.8			TNF-alpha	P001	Vac	Poor response	6
								IL-6	P002	Vac	Poor response	2.4			TNF-alpha	P002	Vac	Poor response	4.9
								IL-6	P003	Vac	Poor response	4.3			TNF-alpha	P003	Vac	Poor response	8.6
								IL-6	P006	Vac	Poor response	3.1			TNF-alpha	P006	Vac	Poor response	9.3
								IL-6	P007	Vac	Poor response	17.9			TNF-alpha	P007	Vac	Poor response	9.6
								IL-6	P011	Vac	Poor response	13.2			TNF-alpha	P011	Vac	Poor response	10.4
								IL-6	P016	Vac	Poor response	5			TNF-alpha	P016	Vac	Poor response	5.6
								IL-6	P018	Vac	Poor response	7.5			TNF-alpha	P018	Vac	Poor response	5
								IL-6	P021	Vac	Poor response	3.52			TNF-alpha	P021	Vac	Poor response	1.03
								IL-6	P023	Vac	Poor response	34.49			TNF-alpha	P023	Vac	Poor response	0.95
								IL-6	P028	Vac	Poor response	10.67			TNF-alpha	P028	Vac	Poor response	2.32
Time Point	Factor	Patient #	Patient Category	Patient Sub-category	Value (pg/mL)		Time Point	Factor	Patient #	Patient Category	Patient Sub-category	Value (pg/mL)		Time Point	Factor	Patient #	Patient Category	Patient Sub-category	Value (pg/mL)
Prime	IFN-gamma	P009	All	Good response	0.3		Prime	IL-6	P004	All	Good response	4.6		Prime	TNF-alpha	P004	All	Good response	8.2
	IFN-gamma	P013	All	Good response	0.73			IL-6	P005	All	Good response	3.4			TNF-alpha	P005	All	Good response	11.8
	IFN-gamma	P015	All	Good response	0.9			IL-6	P008	All	Good response	3.8			TNF-alpha	P008	All	Good response	13.9
	IFN-gamma	P017	All	Good response	2.02			IL-6	P009	All	Good response	2.6			TNF-alpha	P009	All	Good response	12.9
	IFN-gamma	P016	All	Poor response	0.46			IL-6	P010	All	Good response	3.1			TNF-alpha	P010	All	Good response	51.7
	IFN-gamma	P018	All	Poor response	1.18			IL-6	P012	All	Good response	2			TNF-alpha	P012	All	Good response	10.1
	IFN-gamma	P020	All	Poor response	1.01			IL-6	P013	All	Good response	2.3			TNF-alpha	P013	All	Good response	9.4
	IFN-gamma	P024	All	Poor response	1.32			IL-6	P015	All	Good response	3.8			TNF-alpha	P015	All	Good response	11
	IFN-gamma	P027	All	Poor response	0.97			IL-6	P017	All	Good response	2.6			TNF-alpha	P017	All	Good response	7.5
	IFN-gamma	P013	RFA+Vac	Good response	0.73			IL-6	P001	All	Poor response	47.3			TNF-alpha	P001	All	Poor response	9
	IFN-gamma	P015	RFA+Vac	Good response	0.9			IL-6	P002	All	Poor response	2.8			TNF-alpha	P002	All	Poor response	4
	IFN-gamma	P020	RFA+Vac	Poor response	1.01			IL-6	P003	All	Poor response	4.5			TNF-alpha	P003	All	Poor response	6
	IFN-gamma	P024	RFA+Vac	Poor response	1.32			IL-6	P006	All	Poor response	12.6			TNF-alpha	P006	All	Poor response	9.3
	IFN-gamma	P027	RFA+Vac	Poor response	0.97			IL-6	P007	All	Poor response	23.1			TNF-alpha	P007	All	Poor response	8.8
	IFN-gamma	P009	Vac+Vac	Good response	0.3			IL-6	P011	All	Poor response	17.7			TNF-alpha	P011	All	Poor response	8.6
	IFN-gamma	P017	Vac+Vac	Good response	2.02			IL-6	P016	All	Poor response	5.4			TNF-alpha	P016	All	Poor response	4.7
	IFN-gamma	P016	Vac+Vac	Poor response	0.46			IL-6	P018	All	Poor response	6.1			TNF-alpha	P018	All	Poor response	4.1
	IFN-gamma	P018	Vac+Vac	Poor response	1.18			IL-6	P020	All	Poor response	5			TNF-alpha	P020	All	Poor response	9
								IL-6	P024	All	Poor response	3			TNF-alpha	P024	All	Poor response	7
								IL-6	P027	All	Poor response	10			TNF-alpha	P027	All	Poor response	11
								IL-6	P004	RFA+Vac	Good response	4.6			TNF-alpha	P004	RFA+Vac	Good response	8.2
								IL-6	P008	RFA+Vac	Good response	3.8			TNF-alpha	P008	RFA+Vac	Good response	13.9
								IL-6	P010	RFA+Vac	Good response	3.1			TNF-alpha	P010	RFA+Vac	Good response	51.7
								IL-6	P013	RFA+Vac	Good response	2.3			TNF-alpha	P013	RFA+Vac	Good response	9.4
								IL-6	P015	RFA+Vac	Good response	3.8			TNF-alpha	P015	RFA+Vac	Good response	11
								IL-6	P020	RFA+Vac	Poor response	5			TNF-alpha	P020	RFA+Vac	Poor response	9
								IL-6	P024	RFA+Vac	Poor response	3			TNF-alpha	P024	RFA+Vac	Poor response	7
								IL-6	P027	RFA+Vac	Poor response	10			TNF-alpha	P027	RFA+Vac	Poor response	11
								IL-6	P005	Vac	Good response	3.4			TNF-alpha	P005	Vac	Good response	11.8
								IL-6	P009	Vac	Good response	2.6			TNF-alpha	P009	Vac	Good response	12.9
								IL-6	P012	Vac	Good response	2			TNF-alpha	P012	Vac	Good response	10.1
								IL-6	P017	Vac	Good response	2.6			TNF-alpha	P017	Vac	Good response	7.5
								IL-6	P001	Vac	Poor response	47.3			TNF-alpha	P001	Vac	Poor response	9
								IL-6	P002	Vac	Poor response	2.8			TNF-alpha	P002	Vac	Poor response	4
								IL-6	P003	Vac	Poor response	4.5			TNF-alpha	P003	Vac	Poor response	6
								IL-6	P006	Vac	Poor response	12.6			TNF-alpha	P006	Vac	Poor response	9.3
								IL-6	P007	Vac	Poor response	23.1			TNF-alpha	P007	Vac	Poor response	8.8
								IL-6	P011	Vac	Poor response	17.7			TNF-alpha	P011	Vac	Poor response	8.6
								IL-6	P016	Vac	Poor response	5.4			TNF-alpha	P016	Vac	Poor response	4.7
								IL-6	P018	Vac	Poor response	6.1			TNF-alpha	P018	Vac	Poor response	4.1
Time Point	Factor	Patient #	Patient Category	Patient Sub-category	Value (pg/mL)		Time Point	Factor	Patient #	Patient Category	Patient Sub-category	Value (pg/mL)		Time Point	Factor	Patient #	Patient Category	Patient Sub-category	Value (pg/mL)
Boost	IFN-gamma	P004	All	Good response	2.02		Boost	IL-6	P004	All	Good response	4.3		Boost	TNF-alpha	P004	All	Good response	8.9
	IFN-gamma	P005	All	Good response	2.02		Boost	IL-6	P005	All	Good response	2.5		Boost	TNF-alpha	P005	All	Good response	16.8
	IFN-gamma	P008	All	Good response	1.67		Boost	IL-6	P008	All	Good response	2.3		Boost	TNF-alpha	P008	All	Good response	13.7
	IFN-gamma	P009	All	Good response	2.03		Boost	IL-6	P009	All	Good response	2.7		Boost	TNF-alpha	P009	All	Good response	11.8
	IFN-gamma	P010	All	Good response	1.08		Boost	IL-6	P010	All	Good response	2.8		Boost	TNF-alpha	P010	All	Good response	12.8
	IFN-gamma	P012	All	Good response	2.02		Boost	IL-6	P012	All	Good response	2		Boost	TNF-alpha	P012	All	Good response	9.4
	IFN-gamma	P013	All	Good response	1.85		Boost	IL-6	P013	All	Good response	2.1		Boost	TNF-alpha	P013	All	Good response	8.4
	IFN-gamma	P015	All	Good response	2.02		Boost	IL-6	P015	All	Good response	2.2		Boost	TNF-alpha	P015	All	Good response	5.7
	IFN-gamma	P017	All	Good response	1.85		Boost	IL-6	P017	All	Good response	3.5		Boost	TNF-alpha	P017	All	Good response	4.7
	IFN-gamma	P003	All	Poor response	0.73		Boost	IL-6	P001	All	Poor response	14.5		Boost	TNF-alpha	P001	All	Poor response	13.9
	IFN-gamma	P007	All	Poor response	0.21		Boost	IL-6	P002	All	Poor response	2.1		Boost	TNF-alpha	P002	All	Poor response	4.5
	IFN-gamma	P011	All	Poor response	0.21		Boost	IL-6	P003	All	Poor response	3.7		Boost	TNF-alpha	P003	All	Poor response	6.8
	IFN-gamma	P016	All	Poor response	1.84		Boost	IL-6	P006	All	Poor response	6.3		Boost	TNF-alpha	P006	All	Poor response	8.9
	IFN-gamma	P020	All	Poor response	0.56		Boost	IL-6	P007	All	Poor response	32.7		Boost	TNF-alpha	P007	All	Poor response	11.3
	IFN-gamma	P024	All	Poor response	1.53		Boost	IL-6	P011	All	Poor response	32.8		Boost	TNF-alpha	P011	All	Poor response	12.5
	IFN-gamma	P027	All	Poor response	1.17		Boost	IL-6	P016	All	Poor response	4.8		Boost	TNF-alpha	P016	All	Poor response	4.8
	IFN-gamma	P004	RFA+Vac	Good response	2.02		Boost	IL-6	P020	All	Poor response	5		Boost	TNF-alpha	P020	All	Poor response	5
	IFN-gamma	P008	RFA+Vac	Good response	1.67		Boost	IL-6	P024	All	Poor response	4		Boost	TNF-alpha	P024	All	Poor response	9
	IFN-gamma	P010	RFA+Vac	Good response	1.08		Boost	IL-6	P027	All	Poor response	14		Boost	TNF-alpha	P027	All	Poor response	8
	IFN-gamma	P013	RFA+Vac	Good response	1.85		Boost	IL-6	P004	RFA+Vac	Good response	4.3		Boost	TNF-alpha	P004	RFA+Vac	Good response	8.9
	IFN-gamma	P015	RFA+Vac	Good response	2.02		Boost	IL-6	P008	RFA+Vac	Good response	2.3		Boost	TNF-alpha	P008	RFA+Vac	Good response	13.7
	IFN-gamma	P020	RFA+Vac	Poor response	0.56		Boost	IL-6	P010	RFA+Vac	Good response	2.8		Boost	TNF-alpha	P010	RFA+Vac	Good response	12.8
	IFN-gamma	P024	RFA+Vac	Poor response	1.53		Boost	IL-6	P013	RFA+Vac	Good response	2.1		Boost	TNF-alpha	P013	RFA+Vac	Good response	8.4
	IFN-gamma	P027	RFA+Vac	Poor response	1.17		Boost	IL-6	P015	RFA+Vac	Good response	2.2		Boost	TNF-alpha	P015	RFA+Vac	Good response	5.7
	IFN-gamma	P005	Vac+Vac	Good response	2.02		Boost	IL-6	P020	RFA+Vac	Poor response	5		Boost	TNF-alpha	P020	RFA+Vac	Poor response	5
	IFN-gamma	P009	Vac+Vac	Good response	2.03		Boost	IL-6	P024	RFA+Vac	Poor response	4		Boost	TNF-alpha	P024	RFA+Vac	Poor response	9
	IFN-gamma	P012	Vac+Vac	Good response	2.02		Boost	IL-6	P027	RFA+Vac	Poor response	14		Boost	TNF-alpha	P027	RFA+Vac	Poor response	8
	IFN-gamma	P017	Vac+Vac	Good response	1.85		Boost	IL-6	P005	Vac	Good response	2.5		Boost	TNF-alpha	P005	Vac	Good response	16.8
	IFN-gamma	P003	Vac+Vac	Poor response	0.73		Boost	IL-6	P009	Vac	Good response	2.7		Boost	TNF-alpha	P009	Vac	Good response	11.8
	IFN-gamma	P007	Vac+Vac	Poor response	0.21		Boost	IL-6	P012	Vac	Good response	2		Boost	TNF-alpha	P012	Vac	Good response	9.4
	IFN-gamma	P011	Vac+Vac	Poor response	0.21		Boost	IL-6	P017	Vac	Good response	3.5		Boost	TNF-alpha	P017	Vac	Good response	4.7
	IFN-gamma	P016	Vac+Vac	Poor response	1.84		Boost	IL-6	P001	Vac	Poor response	14.5		Boost	TNF-alpha	P001	Vac	Poor response	13.9
							Boost	IL-6	P002	Vac	Poor response	2.1		Boost	TNF-alpha	P002	Vac	Poor response	4.5
							Boost	IL-6	P003	Vac	Poor response	3.7		Boost	TNF-alpha	P003	Vac	Poor response	6.8
							Boost	IL-6	P006	Vac	Poor response	6.3		Boost	TNF-alpha	P006	Vac	Poor response	8.9
							Boost	IL-6	P007	Vac	Poor response	32.7		Boost	TNF-alpha	P007	Vac	Poor response	11.3
							Boost	IL-6	P011	Vac	Poor response	32.8		Boost	TNF-alpha	P011	Vac	Poor response	12.5
							Boost	IL-6	P016	Vac	Poor response	4.8		Boost	TNF-alpha	P016	Vac	Poor response	4.8

[truncated: 2 more sheets: Table S11 Best clinical respons, Table S12 Mice peptide vaccine]
